# Supplementary material for: DELTA: a method for brain-wide measurement of synaptic protein turnover reveals localized plasticity during learning
Source: Nat Neurosci. 2025 Mar 31;28(5):1089–98. doi: 10.1038/s41593-025-01923-4 (PMC12081306; doi:10.1038/s41593-025-01923-4)
Supplement: Supplementary file 6 — MS results comparing WT to PSD-95-HT mouse protein turnover in the cortex. [file 41593_2025_1923_MOESM6_ESM.xlsx]

## Sheet: Data
ID	Entry	Uniprot review state	Entry Name	Protein names	Gene Names	Length	WT 7 days	WT 14 days	PSD95-HaloTag 7 days	PSD95-HaloTag 14 days	half_life (WT)	tHalf_c1 (WT)	tHalf_c2 (WT)	half_life (KI)	tHalf_c1 (KI)	tHalf_c2 (KI)	lifetime-tau (WT)	tau_c1 (WT)	tau_c2 (WT)	lifetime - tau (KI)	tau_c1 (KI)	tau_c2 (KI)	log2(fold increase)	-log10(p-value)	pvalue	Count WT	Count KI	Sum	Gene Ontology (cellular component)
Q62108_Halo	Q62108_Halo	Q62108_Halo	Q62108_Halo	Q62108_Halo	Q62108_Halo		0.19125	0.35825	0.2265	0.43625	13.4105	11.8212	14.9998	11.052	9.21581	12.8883	19.3473	17.0544	21.6402	15.9447	13.2956	18.5938	-0.27905	1.2473	0.0565848	8	8	16
Q4KMM3	Q4KMM3	reviewed	OXR1_MOUSE	Oxidation resistance protein 1 (Protein C7)	Oxr1 C7 Gm1238	866	0.26125	0.6055	0.26225	0.62825	8.3033	7.33944	9.26716	8.1175	6.76214	9.47287	11.9791	10.5886	13.3697	11.7111	9.7557	13.6665	-0.0326484	0.0768426	0.837833	8	8	16	mitochondrion [GO:0005739]; nucleolus [GO:0005730]; nucleus [GO:0005634]
Q91V55	P97461	reviewed	RS5_MOUSE	Small ribosomal subunit protein uS7 (40S ribosomal protein S5) [Cleaved into: Small ribosomal subunit protein uS7, N-terminally processed]	Rps5	204	0.16125	0.40075	0.15825	0.40775	12.979	11.6148	14.3432	12.9035	11.1184	14.6885	18.7248	16.7566	20.6929	18.6157	16.0405	21.191	-0.00842388	0.0213124	0.952111	8	8	16	cytoplasm [GO:0005737]; cytosol [GO:0005829]; cytosolic ribosome [GO:0022626]; cytosolic small ribosomal subunit [GO:0022627]; nucleolus [GO:0005730]; postsynapse [GO:0098794]; presynapse [GO:0098793]; ribonucleoprotein complex [GO:1990904]; ribosome [GO:0005840]; small-subunit processome [GO:0032040]; synapse [GO:0045202]
Q3UHJ0	Q3UHJ0	reviewed	AAK1_MOUSE	AP2-associated protein kinase 1 (EC 2.7.11.1) (Adaptor-associated kinase 1)	Aak1 Kiaa1048	959	0.23625	0.534	0.2245	0.56025	9.40326	8.32271	10.4838	9.26339	7.89483	10.6319	13.566	12.0071	15.1249	13.3642	11.3898	15.3387	-0.0216219	0.0534252	0.88425	8	8	16	calyx of Held [GO:0044305]; cell leading edge [GO:0031252]; clathrin complex [GO:0071439]; clathrin-coated pit [GO:0005905]; clathrin-coated vesicle [GO:0030136]; cytosol [GO:0005829]; intracellular membrane-bounded organelle [GO:0043231]; plasma membrane [GO:0005886]; presynapse [GO:0098793]; terminal bouton [GO:0043195]
P38647	P38647	reviewed	GRP75_MOUSE	Stress-70 protein, mitochondrial (75 kDa glucose-regulated protein) (GRP-75) (Heat shock 70 kDa protein 9) (Mortalin) (Peptide-binding protein 74) (PBP74) (p66 MOT)	Hspa9 Grp75 Hsp74 Hspa9a	679	0.19625	0.45425	0.19775	0.456	11.1977	10.0594	12.336	11.1712	9.62532	12.717	16.1549	14.5127	17.797	16.1166	13.8864	18.3468	-0.00342063	0.00856321	0.980476	8	8	16	cytoplasm [GO:0005737]; mitochondrial matrix [GO:0005759]; mitochondrial nucleoid [GO:0042645]; mitochondrion [GO:0005739]; myelin sheath [GO:0043209]; nucleolus [GO:0005730]
Q9CWF2	Q9CWF2	reviewed	TBB2B_MOUSE	Tubulin beta-2B chain	Tubb2b	445	0.0715	0.144	0.06625	0.1465	34.3769	30.4115	38.3423	34.4748	30.9578	37.9919	49.5954	43.8745	55.3163	49.7367	44.6627	54.8107	0.00410393	0.0115131	0.973838	8	8	16	cytoplasm [GO:0005737]; intercellular bridge [GO:0045171]; microtubule [GO:0005874]; microtubule cytoskeleton [GO:0015630]; mitotic spindle [GO:0072686]; Schaffer collateral - CA1 synapse [GO:0098685]
B2RSN3	B2RSN3	unreviewed	B2RSN3_MOUSE	Tubulin beta chain	Tubb2b	445	0.0715	0.144	0.06625	0.1465	34.3769	30.4115	38.3423	34.4748	30.9578	37.9919	49.5954	43.8745	55.3163	49.7367	44.6627	54.8107	0.00410393	0.0115131	0.973838	8	8	16	cytoplasm [GO:0005737]; intercellular bridge [GO:0045171]; microtubule [GO:0005874]; mitotic spindle [GO:0072686]
A0A286YDL6	A0A286YDL6	unreviewed	A0A286YDL6_MOUSE	Calcium/calmodulin-dependent protein kinase II gamma	Camk2g	241	0.22725	0.5755	0.22675	0.566	9.03413	7.8746	10.1937	9.19312	7.57144	10.8148	13.0335	11.3606	14.7063	13.2629	10.9233	15.6025	0.0251688	0.053088	0.884936	8	8	16	organelle [GO:0043226]
P50516	P50516	reviewed	VATA_MOUSE	V-type proton ATPase catalytic subunit A (V-ATPase subunit A) (EC 7.1.2.2) (V-ATPase 69 kDa subunit) (Vacuolar proton pump subunit alpha)	Atp6v1a Atp6a1 Atp6a2 Atp6v1a1	617	0.152	0.3905	0.15	0.40825	13.4433	11.9229	14.9638	13.0673	11.2922	14.8425	19.3946	17.2011	21.5882	18.8521	16.2911	21.4132	-0.0409273	0.116147	0.765337	8	8	16	apical plasma membrane [GO:0016324]; ATPase complex [GO:1904949]; clathrin-coated vesicle membrane [GO:0030665]; cytoplasm [GO:0005737]; cytosol [GO:0005829]; extrinsic component of synaptic vesicle membrane [GO:0098850]; intracellular membrane-bounded organelle [GO:0043231]; lysosome [GO:0005764]; membrane [GO:0016020]; microvillus [GO:0005902]; mitochondrion [GO:0005739]; myelin sheath [GO:0043…
A0A286YCB8	A0A286YCB8	unreviewed	A0A286YCB8_MOUSE	Calcium/calmodulin-dependent protein kinase II gamma	Camk2g	224	0.2275	0.5775	0.2285	0.56475	9.01185	7.82399	10.1997	9.17797	7.64892	10.707	13.0013	11.2876	14.7151	13.241	11.0351	15.447	0.0263525	0.0574733	0.876046	8	8	16
P48722-2	P48722	reviewed	HS74L_MOUSE	Heat shock 70 kDa protein 4L (Heat shock 70-related protein APG-1) (Osmotic stress protein 94)	Hspa4l Apg1 Hsp4l Osp94	838	0.241	0.56875	0.24425	0.585	8.94842	7.61781	10.279	8.74163	7.36696	10.1163	12.9098	10.9902	14.8295	12.6115	10.6283	14.5947	-0.0337315	0.0740787	0.843182	8	8	16	cytoplasm [GO:0005737]; cytosol [GO:0005829]; nucleus [GO:0005634]
Q8VDN2	Q8VDN2	reviewed	AT1A1_MOUSE	Sodium/potassium-transporting ATPase subunit alpha-1 (Na(+)/K(+) ATPase alpha-1 subunit) (EC 7.2.2.13) (Sodium pump subunit alpha-1)	Atp1a1	1023	0.12925	0.31	0.12675	0.3215	16.6412	15.0086	18.2737	16.2821	14.358	18.2062	24.0081	21.6528	26.3634	23.4901	20.7142	26.266	-0.0314681	0.100893	0.792696	8	8	16	apical plasma membrane [GO:0016324]; axon [GO:0030424]; basolateral plasma membrane [GO:0016323]; caveola [GO:0005901]; endoplasmic reticulum [GO:0005783]; endosome [GO:0005768]; Golgi apparatus [GO:0005794]; intercalated disc [GO:0014704]; lateral plasma membrane [GO:0016328]; melanosome [GO:0042470]; membrane [GO:0016020]; myelin sheath [GO:0043209]; organelle membrane [GO:0031090]; plasma memb…
Q7TMM9	Q7TMM9	reviewed	TBB2A_MOUSE	Tubulin beta-2A chain	Tubb2a Tubb2	445	0.0655	0.13225	0.061	0.137	37.4361	33.3926	41.4795	36.9712	33.008	40.9344	54.0088	48.1753	59.8423	53.3382	47.6205	59.0559	-0.0180267	0.0547883	0.881478	8	8	16	cytoplasm [GO:0005737]; intercellular bridge [GO:0045171]; microtubule [GO:0005874]; microtubule cytoskeleton [GO:0015630]; mitotic spindle [GO:0072686]
Q91V14-2	Q91V14	reviewed	S12A5_MOUSE	Solute carrier family 12 member 5 (Electroneutral potassium-chloride cotransporter 2) (K-Cl cotransporter 2) (mKCC2) (Neuronal K-Cl cotransporter)	Slc12a5 Kcc2 Kiaa1176	1138	0.1815	0.538	0.1905	0.5455	10.1447	8.58881	11.7006	9.94416	8.15862	11.7297	14.6357	12.391	16.8804	14.3464	11.7704	16.9224	-0.0288077	0.0566621	0.877684	8	8	16	cell periphery [GO:0071944]; dendrite membrane [GO:0032590]; membrane [GO:0016020]; neuron projection [GO:0043005]; neuronal cell body [GO:0043025]; perikaryon [GO:0043204]; plasma membrane [GO:0005886]; synapse [GO:0045202]
A0A076FSX1	A0A076FSX1	unreviewed	A0A076FSX1_MOUSE	KCC2b variant 2	Slc12a5	1115	0.1815	0.538	0.1905	0.5455	10.1447	8.58881	11.7006	9.94416	8.15862	11.7297	14.6357	12.391	16.8804	14.3464	11.7704	16.9224	-0.0288077	0.0566621	0.877684	8	8	16	membrane [GO:0016020]
Q9JHU4	Q9JHU4	reviewed	DYHC1_MOUSE	Cytoplasmic dynein 1 heavy chain 1 (Cytoplasmic dynein heavy chain 1) (Dynein heavy chain, cytosolic)	Dync1h1 Dhc1 Dnch1 Dnchc1 Dyhc	4644	0.31875	0.8305	0.304	0.82075	6.19348	5.23418	7.15277	6.38707	5.21279	7.56134	8.9353	7.55133	10.3193	9.21459	7.52047	10.9087	0.0444036	0.0892336	0.814266	8	8	16	axon [GO:0030424]; axon cytoplasm [GO:1904115]; cell cortex [GO:0005938]; centrosome [GO:0005813]; cytoplasm [GO:0005737]; cytoplasmic dynein complex [GO:0005868]; cytoplasmic microtubule [GO:0005881]; dynein complex [GO:0030286]; filopodium [GO:0030175]; manchette [GO:0002177]; microtubule [GO:0005874]; neuronal cell body [GO:0043025]; nuclear envelope [GO:0005635]
P47757-2	P47757	reviewed	CAPZB_MOUSE	F-actin-capping protein subunit beta (CapZ beta)	Capzb Cappb1	277	0.1925	0.49075	0.196	0.5085	10.6694	9.19273	12.1461	10.3586	8.85586	11.8614	15.3927	13.2623	17.5232	14.9443	12.7763	17.1123	-0.0426531	0.105146	0.784973	8	8	16	asymmetric synapse [GO:0032279]; brush border [GO:0005903]; cortical cytoskeleton [GO:0030863]; cytoskeletal calyx [GO:0033150]; cytosol [GO:0005829]; dendritic spine [GO:0043197]; F-actin capping protein complex [GO:0008290]; hippocampal mossy fiber to CA3 synapse [GO:0098686]; lamellipodium [GO:0030027]; membrane [GO:0016020]; neuronal cell body [GO:0043025]; postsynaptic density [GO:0014069]; …
P47757-4	P47757	reviewed	CAPZB_MOUSE	F-actin-capping protein subunit beta (CapZ beta)	Capzb Cappb1	277	0.1925	0.49075	0.196	0.5085	10.6694	9.19273	12.1461	10.3586	8.85586	11.8614	15.3927	13.2623	17.5232	14.9443	12.7763	17.1123	-0.0426531	0.105146	0.784973	8	8	16	asymmetric synapse [GO:0032279]; brush border [GO:0005903]; cortical cytoskeleton [GO:0030863]; cytoskeletal calyx [GO:0033150]; cytosol [GO:0005829]; dendritic spine [GO:0043197]; F-actin capping protein complex [GO:0008290]; hippocampal mossy fiber to CA3 synapse [GO:0098686]; lamellipodium [GO:0030027]; membrane [GO:0016020]; neuronal cell body [GO:0043025]; postsynaptic density [GO:0014069]; …
Q923G3	Q923G3	unreviewed	Q923G3_MOUSE	F-actin-capping protein subunit beta	Capzb	272	0.1925	0.49075	0.196	0.5085	10.6694	9.19273	12.1461	10.3586	8.85586	11.8614	15.3927	13.2623	17.5232	14.9443	12.7763	17.1123	-0.0426531	0.105146	0.784973	8	8	16	F-actin capping protein complex [GO:0008290]; sarcomere [GO:0030017]
Q8K2B3	Q8K2B3	reviewed	SDHA_MOUSE	Succinate dehydrogenase [ubiquinone] flavoprotein subunit, mitochondrial (EC 1.3.5.1) (Flavoprotein subunit of complex II) (Fp)	Sdha	664	0.19025	0.413	0.187	0.4265	12.1099	11.0468	13.1729	11.9168	10.4583	13.3753	17.4708	15.9372	19.0044	17.1924	15.0882	19.2965	-0.0231801	0.0732112	0.844868	8	8	16	mitochondrial inner membrane [GO:0005743]; mitochondrial respiratory chain complex II, succinate dehydrogenase complex (ubiquinone) [GO:0005749]; mitochondrion [GO:0005739]; myelin sheath [GO:0043209]; nucleolus [GO:0005730]; succinate dehydrogenase complex (ubiquinone) [GO:0045257]
P17751-2	P17751	reviewed	TPIS_MOUSE	Triosephosphate isomerase (TIM) (EC 5.3.1.1) (Methylglyoxal synthase) (EC 4.2.3.3) (Triose-phosphate isomerase)	Tpi1 Tpi	249	0.162	0.39075	0.1645	0.39675	13.2159	11.7546	14.6772	13.0227	11.4722	14.5732	19.0665	16.9583	21.1747	18.7878	16.5509	21.0247	-0.0212424	0.0610385	0.868883	8	8	16	cytosol [GO:0005829]
P17751	P17751	reviewed	TPIS_MOUSE	Triosephosphate isomerase (TIM) (EC 5.3.1.1) (Methylglyoxal synthase) (EC 4.2.3.3) (Triose-phosphate isomerase)	Tpi1 Tpi	249	0.162	0.39075	0.1645	0.39675	13.2159	11.7546	14.6772	13.0227	11.4722	14.5732	19.0665	16.9583	21.1747	18.7878	16.5509	21.0247	-0.0212424	0.0610385	0.868883	8	8	16	cytosol [GO:0005829]
Q9CQA3	Q9CQA3	reviewed	SDHB_MOUSE	Succinate dehydrogenase [ubiquinone] iron-sulfur subunit, mitochondrial (EC 1.3.5.1) (Iron-sulfur subunit of complex II) (Ip)	Sdhb	282	0.13825	0.31175	0.13575	0.3235	16.2967	14.6565	17.9368	15.9475	14.089	17.806	23.5111	21.1449	25.8774	23.0073	20.3261	25.6886	-0.0312502	0.0997586	0.79477	8	8	16	mitochondrial inner membrane [GO:0005743]; mitochondrial membrane [GO:0031966]; mitochondrial respiratory chain complex II, succinate dehydrogenase complex (ubiquinone) [GO:0005749]; mitochondrion [GO:0005739]; nucleoplasm [GO:0005654]; plasma membrane [GO:0005886]; respiratory chain complex II [GO:0045273]; succinate dehydrogenase complex (ubiquinone) [GO:0045257]
P63328	P63328	reviewed	PP2BA_MOUSE	Protein phosphatase 3 catalytic subunit alpha (EC 3.1.3.16) (CAM-PRP catalytic subunit) (Calcineurin A alpha) (Calmodulin-dependent calcineurin A subunit alpha isoform) (CNA alpha) (Serine/threonine-protein phosphatase 2B catalytic subunit alpha isoform)	Ppp3ca Calna	521	0.2095	0.51775	0.20825	0.503	9.98882	8.94555	11.0321	10.2425	8.80706	11.678	14.4108	12.9057	15.9159	14.7768	12.7059	16.8478	0.0361841	0.101441	0.791697	8	8	16	calcineurin complex [GO:0005955]; cytoplasm [GO:0005737]; cytoplasmic side of plasma membrane [GO:0009898]; cytosol [GO:0005829]; dendritic spine [GO:0043197]; glutamatergic synapse [GO:0098978]; mitochondrion [GO:0005739]; nucleus [GO:0005634]; plasma membrane [GO:0005886]; protein serine/threonine phosphatase complex [GO:0008287]; sarcolemma [GO:0042383]; Schaffer collateral - CA1 synapse [GO:0…
P39053	P39053	reviewed	DYN1_MOUSE	Dynamin-1 (EC 3.6.5.5) (Dynamin) (Dynamin I)	Dnm1 Dnm Kiaa4093	867	0.18925	0.4745	0.19	0.47925	10.9684	9.8112	12.1257	10.8923	9.48257	12.302	15.8241	14.1546	17.4937	15.7142	13.6805	17.748	-0.0100543	0.0267011	0.94037	8	8	16	clathrin-coated pit [GO:0005905]; cytoplasm [GO:0005737]; endocytic vesicle [GO:0030139]; glutamatergic synapse [GO:0098978]; membrane [GO:0016020]; membrane coat [GO:0030117]; microtubule [GO:0005874]; myelin sheath [GO:0043209]; photoreceptor inner segment [GO:0001917]; photoreceptor ribbon synapse [GO:0098684]; presynapse [GO:0098793]; presynaptic endocytic zone membrane [GO:0098835]; protein-…
O08599	O08599	reviewed	STXB1_MOUSE	Syntaxin-binding protein 1 (Protein unc-18 homolog 1) (Unc18-1) (Protein unc-18 homolog A) (Unc-18A)	Stxbp1	594	0.09075	0.1955	0.09125	0.20275	25.7262	22.849	28.6034	25.0045	21.7216	28.2874	37.115	32.9641	41.2659	36.0738	31.3376	40.81	-0.0410508	0.119874	0.758797	8	8	16	axon [GO:0030424]; cytoplasm [GO:0005737]; cytosol [GO:0005829]; extrinsic component of presynaptic active zone membrane [GO:0098891]; extrinsic component of presynaptic membrane [GO:0098888]; glutamatergic synapse [GO:0098978]; mitochondrion [GO:0005739]; myelin sheath [GO:0043209]; nucleoplasm [GO:0005654]; parallel fiber to Purkinje cell synapse [GO:0098688]; perinuclear region of cytoplasm [G…
Q04447	Q04447	reviewed	KCRB_MOUSE	Creatine kinase B-type (EC 2.7.3.2) (B-CK) (Creatine kinase B chain) (Creatine phosphokinase B-type) (CPK-B)	Ckb Ckbb	381	0.179	0.436	0.17625	0.43825	11.8534	10.6593	13.0475	11.8716	10.5284	13.2148	17.1008	15.3781	18.8235	17.1271	15.1893	19.0649	0.00222125	0.00627402	0.985657	8	8	16	cytosol [GO:0005829]; dendrite [GO:0030425]; mitochondrion [GO:0005739]; myelin sheath [GO:0043209]; neuronal cell body [GO:0043025]; plasma membrane [GO:0005886]
A8IP69	A8IP69	unreviewed	A8IP69_MOUSE	14-3-3 protein gamma	Ywhag 14-3-3 gamma	247	0.2295	0.594	0.226	0.6005	8.80084	7.73271	9.86897	8.80596	7.43354	10.1784	12.6969	11.1559	14.2379	12.7043	10.7243	14.6843	0.000838076	0.00180072	0.995862	8	8	16	cytoplasm [GO:0005737]; presynapse [GO:0098793]; vesicle [GO:0031982]
P52480-2	P52480	reviewed	KPYM_MOUSE	Pyruvate kinase PKM (EC 2.7.1.40) (Pyruvate kinase muscle isozyme) (Threonine-protein kinase PKM2) (EC 2.7.11.1) (Tyrosine-protein kinase PKM2) (EC 2.7.10.2)	Pkm Pk3 Pkm2 Pykm	531	0.179	0.46425	0.1735	0.46075	11.3229	10.1018	12.5439	11.5177	9.8249	13.2104	16.3355	14.5739	18.0971	16.6165	14.1743	19.0586	0.0246055	0.0629971	0.864974	8	8	16	cilium [GO:0005929]; collagen-containing extracellular matrix [GO:0062023]; cytoplasm [GO:0005737]; cytosol [GO:0005829]; mitochondrion [GO:0005739]; myelin sheath [GO:0043209]; nucleus [GO:0005634]; pyruvate kinase complex [GO:1902912]; rough endoplasmic reticulum [GO:0005791]
G5E829	G5E829	reviewed	AT2B1_MOUSE	Plasma membrane calcium-transporting ATPase 1 (EC 7.2.2.10) (Plasma membrane calcium ATPase isoform 1) (PMCA1) (Plasma membrane calcium pump isoform 1)	Atp2b1	1220	0.1285	0.32875	0.1355	0.3245	15.9381	14.3233	17.5529	15.9299	13.7636	18.0961	22.9938	20.6641	25.3235	22.9819	19.8567	26.1071	-0.000744563	0.001864	0.995717	8	8	16	apical part of cell [GO:0045177]; apical plasma membrane [GO:0016324]; basolateral plasma membrane [GO:0016323]; cytoplasmic side of plasma membrane [GO:0009898]; dendrite membrane [GO:0032590]; dendritic spine membrane [GO:0032591]; GABA-ergic synapse [GO:0098982]; glutamatergic synapse [GO:0098978]; immunological synapse [GO:0001772]; intracellular membrane-bounded organelle [GO:0043231]; neuro…
A2ALL9	A2ALL9	unreviewed	A2ALL9_MOUSE	Calcium-transporting ATPase (EC 7.2.2.10)	Atp2b3	1173	0.1245	0.3215	0.13325	0.3125	16.3498	14.2756	18.4241	16.4882	13.7817	19.1947	23.5878	20.5953	26.5803	23.7874	19.8828	27.6921	0.012158	0.0259082	0.942089	8	8	16	GABA-ergic synapse [GO:0098982]; glutamatergic synapse [GO:0098978]; intracellular membrane-bounded organelle [GO:0043231]; parallel fiber [GO:1990032]; parallel fiber to Purkinje cell synapse [GO:0098688]; plasma membrane [GO:0005886]; presynaptic membrane [GO:0042734]
Q922F4	Q922F4	reviewed	TBB6_MOUSE	Tubulin beta-6 chain	Tubb6	447	0.06725	0.15325	0.06525	0.15875	33.1495	30.4128	35.8863	32.4475	29.1248	35.7702	47.8246	43.8763	51.7729	46.8118	42.0182	51.6054	-0.0308812	0.117995	0.762087	8	8	16	cytoplasm [GO:0005737]; intercellular bridge [GO:0045171]; microtubule [GO:0005874]; microtubule cytoskeleton [GO:0015630]; mitotic spindle [GO:0072686]
Q3UMM1	Q3UMM1	unreviewed	Q3UMM1_MOUSE	Tubulin beta chain	Tubb6	447	0.06725	0.15325	0.06525	0.15875	33.1495	30.4128	35.8863	32.4475	29.1248	35.7702	47.8246	43.8763	51.7729	46.8118	42.0182	51.6054	-0.0308812	0.117995	0.762087	8	8	16	cytoplasm [GO:0005737]; intercellular bridge [GO:0045171]; microtubule [GO:0005874]; mitotic spindle [GO:0072686]
P56391	P56391	reviewed	CX6B1_MOUSE	Cytochrome c oxidase subunit 6B1 (Cytochrome c oxidase subunit VIb isoform 1) (COX VIb-1)	Cox6b1 Cox6b	86	0.09225	0.226	0.09375	0.23075	22.891	20.8272	24.9549	22.4592	20.1672	24.7511	33.0248	30.0473	36.0023	32.4017	29.0951	35.7083	-0.0274788	0.0990697	0.796032	8	8	16	mitochondrial inner membrane [GO:0005743]; mitochondrial membrane [GO:0031966]; mitochondrial respiratory chain complex IV [GO:0005751]; mitochondrion [GO:0005739]; respiratory chain complex IV [GO:0045277]
P61164	P61164	reviewed	ACTZ_MOUSE	Alpha-centractin (Centractin) (ARP1) (Actin-RPV) (Centrosome-associated actin homolog)	Actr1a Ctrn1	376	0.31425	0.78225	0.31225	0.77975	6.48987	5.44534	7.5344	6.51858	5.54906	7.48809	9.3629	7.85596	10.8698	9.40432	8.00561	10.803	0.00636809	0.0125768	0.971456	8	8	16	cell cortex [GO:0005938]; centriole [GO:0005814]; centrosome [GO:0005813]; COPI-coated vesicle [GO:0030137]; cytoplasm [GO:0005737]; manchette [GO:0002177]; microtubule cytoskeleton [GO:0015630]; myelin sheath [GO:0043209]
P11798	P11798	reviewed	KCC2A_MOUSE	Calcium/calmodulin-dependent protein kinase type II subunit alpha (CaM kinase II subunit alpha) (CaMK-II subunit alpha) (EC 2.7.11.17)	Camk2a	478	0.20875	0.539	0.20975	0.53875	9.73144	8.42996	11.0329	9.74627	8.17157	11.321	14.0395	12.1619	15.9171	14.0609	11.7891	16.3327	0.0021962	0.00446563	0.98977	8	8	16	axon [GO:0030424]; calcium- and calmodulin-dependent protein kinase complex [GO:0005954]; cytoplasm [GO:0005737]; dendrite [GO:0030425]; dendrite cytoplasm [GO:0032839]; dendritic spine [GO:0043197]; glutamatergic postsynaptic density [GO:0099573]; glutamatergic synapse [GO:0098978]; mitochondrion [GO:0005739]; neuron projection [GO:0043005]; neuronal cell body [GO:0043025]; postsynaptic cytosol …
Q80TN1	Q80TN1	unreviewed	Q80TN1_MOUSE	calcium/calmodulin-dependent protein kinase (EC 2.7.11.17)	Camk2a mKIAA0968	487	0.20875	0.539	0.20975	0.53875	9.73144	8.42996	11.0329	9.74627	8.17157	11.321	14.0395	12.1619	15.9171	14.0609	11.7891	16.3327	0.0021962	0.00446563	0.98977	8	8	16	organelle [GO:0043226]
P68510	P68510	reviewed	1433F_MOUSE	14-3-3 protein eta	Ywhah	246	0.3525	0.8575	0.32975	0.8675	5.78522	5.05645	6.51398	5.95208	4.85941	7.04475	8.3463	7.29492	9.39769	8.58704	7.01065	10.1634	0.0410239	0.0887444	0.815184	8	8	16	cerebellar granule cell to Purkinje cell synapse [GO:0150048]; cytoplasm [GO:0005737]; cytosol [GO:0005829]; glutamatergic synapse [GO:0098978]; intercalated disc [GO:0014704]; plasma membrane [GO:0005886]; presynapse [GO:0098793]; synapse [GO:0045202]
P50396	P50396	reviewed	GDIA_MOUSE	Rab GDP dissociation inhibitor alpha (Rab GDI alpha) (Guanosine diphosphate dissociation inhibitor 1) (GDI-1)	Gdi1 Rabgdia	447	0.19075	0.51325	0.20225	0.51925	10.346	8.95344	11.7386	10.0994	8.76294	11.4358	14.9261	12.9171	16.9352	14.5703	12.6422	16.4984	-0.0348068	0.0893164	0.814111	8	8	16	axon [GO:0030424]; cytoplasm [GO:0005737]; Golgi apparatus [GO:0005794]; midbody [GO:0030496]; myelin sheath [GO:0043209]; neuronal cell body [GO:0043025]; presynaptic cytosol [GO:0099523]; protein-containing complex [GO:0032991]
Q923T9	Q923T9	reviewed	KCC2G_MOUSE	Calcium/calmodulin-dependent protein kinase type II subunit gamma (CaM kinase II subunit gamma) (CaMK-II subunit gamma) (EC 2.7.11.17)	Camk2g	529	0.2255	0.575	0.22725	0.58425	9.07542	7.79387	10.357	8.97459	7.48185	10.4673	13.0931	11.2442	14.9419	12.9476	10.794	15.1012	-0.0161178	0.033101	0.926614	8	8	16	calcium- and calmodulin-dependent protein kinase complex [GO:0005954]; cytoplasm [GO:0005737]; neuron projection [GO:0043005]; postsynaptic density [GO:0014069]; sarcoplasmic reticulum membrane [GO:0033017]
A6ZI46	A6ZI46	unreviewed	A6ZI46_MOUSE	Fructose-bisphosphate aldolase (EC 4.1.2.13)	Aldoart1	419	0.1705	0.62725	0.18025	0.649	9.26585	7.0237	11.508	8.93404	6.73868	11.1294	13.3678	10.1331	16.6025	12.8891	9.72186	16.0563	-0.0526106	0.0722959	0.84665	8	8	16	cytosol [GO:0005829]; sperm fibrous sheath [GO:0035686]
O88935	O88935	reviewed	SYN1_MOUSE	Synapsin-1 (Synapsin I)	Syn1 Syn-1	706	0.08475	0.18475	0.08225	0.19225	27.3	24.0041	30.5959	26.6457	23.2672	30.0242	39.3856	34.6307	44.1405	38.4416	33.5675	43.3158	-0.0349981	0.0979449	0.798096	8	8	16	axon [GO:0030424]; cell body [GO:0044297]; clathrin-sculpted glutamate transport vesicle membrane [GO:0060203]; cytoskeleton [GO:0005856]; dendrite [GO:0030425]; extrinsic component of synaptic vesicle membrane [GO:0098850]; Golgi apparatus [GO:0005794]; myelin sheath [GO:0043209]; postsynaptic density [GO:0014069]; presynapse [GO:0098793]; presynaptic active zone [GO:0048786]; Schaffer collatera…
A0A286YCW8	A0A286YCW8	unreviewed	A0A286YCW8_MOUSE	Calcium/calmodulin-dependent protein kinase II gamma	Camk2g	274	0.233	0.59225	0.2395	0.5835	8.7907	7.55772	10.0237	8.81771	7.47752	10.1579	12.6823	10.9035	14.4611	12.7213	10.7878	14.6547	0.00442556	0.009204	0.97903	8	8	16	organelle [GO:0043226]
P54775	P54775	reviewed	PRS6B_MOUSE	26S proteasome regulatory subunit 6B (26S proteasome AAA-ATPase subunit RPT3) (CIP21) (MB67-interacting protein) (MIP224) (Proteasome 26S subunit ATPase 4) (Tat-binding protein 7) (TBP-7)	Psmc4 Tbp7	418	0.27025	0.73375	0.27625	0.752	7.18866	6.04799	8.32934	7.00998	5.96086	8.05911	10.371	8.7254	12.0167	10.1133	8.5997	11.6268	-0.0363124	0.0795922	0.832545	8	8	16	cytosol [GO:0005829]; cytosolic proteasome complex [GO:0031597]; inclusion body [GO:0016234]; nucleoplasm [GO:0005654]; proteasome accessory complex [GO:0022624]; proteasome complex [GO:0000502]; proteasome regulatory particle, base subcomplex [GO:0008540]; synapse [GO:0045202]
Q3TFA5	Q3TFA5	unreviewed	Q3TFA5_MOUSE	26S proteasome regulatory subunit 6B (26S proteasome AAA-ATPase subunit RPT3) (Proteasome 26S subunit ATPase 4)	Psmc4	418	0.27025	0.73375	0.27625	0.752	7.18866	6.04799	8.32934	7.00998	5.96086	8.05911	10.371	8.7254	12.0167	10.1133	8.5997	11.6268	-0.0363124	0.0795922	0.832545	8	8	16	nucleus [GO:0005634]; proteasome complex [GO:0000502]
Q3TUN5	Q3TUN5	unreviewed	Q3TUN5_MOUSE	26S proteasome regulatory subunit 6B (26S proteasome AAA-ATPase subunit RPT3) (Proteasome 26S subunit ATPase 4)	Psmc4	418	0.27025	0.73375	0.27625	0.752	7.18866	6.04799	8.32934	7.00998	5.96086	8.05911	10.371	8.7254	12.0167	10.1133	8.5997	11.6268	-0.0363124	0.0795922	0.832545	8	8	16	nucleus [GO:0005634]; proteasome complex [GO:0000502]
Q569X4	Q569X4	unreviewed	Q569X4_MOUSE	26S proteasome regulatory subunit 6B (26S proteasome AAA-ATPase subunit RPT3) (Proteasome 26S subunit ATPase 4)	Psmc4	418	0.27025	0.73375	0.27625	0.752	7.18866	6.04799	8.32934	7.00998	5.96086	8.05911	10.371	8.7254	12.0167	10.1133	8.5997	11.6268	-0.0363124	0.0795922	0.832545	8	8	16	nucleus [GO:0005634]; proteasome complex [GO:0000502]
Q8BKU2	Q8BKU2	unreviewed	Q8BKU2_MOUSE	26S proteasome regulatory subunit 6B (26S proteasome AAA-ATPase subunit RPT3) (Proteasome 26S subunit ATPase 4)	Psmc4	418	0.27025	0.73375	0.27625	0.752	7.18866	6.04799	8.32934	7.00998	5.96086	8.05911	10.371	8.7254	12.0167	10.1133	8.5997	11.6268	-0.0363124	0.0795922	0.832545	8	8	16	nucleus [GO:0005634]; proteasome complex [GO:0000502]
P14873	P14873	reviewed	MAP1B_MOUSE	Microtubule-associated protein 1B (MAP-1B) (MAP1(X)) (MAP1.2) [Cleaved into: MAP1B heavy chain; MAP1 light chain LC1]	Map1b Mtap1b Mtap5	2464	0.48225	1.1425	0.48025	1.13975	4.06658	3.36355	4.76962	4.09667	3.2971	4.89624	5.86684	4.85257	6.88111	5.91025	4.75671	7.06378	0.0106346	0.0178012	0.95984	8	8	16	apical dendrite [GO:0097440]; axon [GO:0030424]; basal dendrite [GO:0097441]; cytosol [GO:0005829]; dendrite [GO:0030425]; dendritic spine [GO:0043197]; growth cone [GO:0030426]; hippocampal mossy fiber [GO:0097457]; microtubule [GO:0005874]; microtubule associated complex [GO:0005875]; neuronal cell body [GO:0043025]; perikaryon [GO:0043204]; perinuclear region of cytoplasm [GO:0048471]; photore…
Q3UHL1	Q3UHL1	reviewed	CAMKV_MOUSE	CaM kinase-like vesicle-associated protein	Camkv	512	0.207	0.538	0.20075	0.5335	9.76418	8.4467	11.0817	9.96733	8.16832	11.7663	14.0867	12.186	15.9875	14.3798	11.7844	16.9752	0.0297078	0.0613634	0.868234	8	8	16	cytoplasmic vesicle membrane [GO:0030659]; glutamatergic synapse [GO:0098978]; plasma membrane [GO:0005886]; postsynapse [GO:0098794]
Q6PIE5	Q6PIE5	reviewed	AT1A2_MOUSE	Sodium/potassium-transporting ATPase subunit alpha-2 (Na(+)/K(+) ATPase alpha-2 subunit) (EC 7.2.2.13) (Na(+)/K(+) ATPase alpha(+) subunit) (Sodium pump subunit alpha-2)	Atp1a2	1020	0.12725	0.29925	0.12925	0.3105	17.1455	15.7298	18.5612	16.6302	14.9216	18.3388	24.7358	22.6933	26.7782	23.9923	21.5273	26.4574	-0.044024	0.179164	0.661966	8	8	16	caveola [GO:0005901]; cell projection [GO:0042995]; cytoplasm [GO:0005737]; dendritic spine [GO:0043197]; endosome [GO:0005768]; intercalated disc [GO:0014704]; membrane [GO:0016020]; myelin sheath [GO:0043209]; neuronal cell body [GO:0043025]; organelle membrane [GO:0031090]; plasma membrane [GO:0005886]; sarcolemma [GO:0042383]; sodium:potassium-exchanging ATPase complex [GO:0005890]; T-tubule …
Q61699	Q61699	reviewed	HS105_MOUSE	Heat shock protein 105 kDa (42 degrees C-HSP) (Heat shock 110 kDa protein) (Heat shock-related 100 kDa protein E7I) (HSP-E7I)	Hsph1 Hsp105 Hsp110 Kiaa0201	858	0.33825	0.775	0.31325	0.7745	6.32658	5.36542	7.28774	6.56452	5.40846	7.72059	9.12733	7.74066	10.514	9.47061	7.80276	11.1385	0.0532645	0.113978	0.769169	8	8	16	cytoplasm [GO:0005737]; cytosol [GO:0005829]; extracellular region [GO:0005576]; nucleoplasm [GO:0005654]; nucleus [GO:0005634]; protein-containing complex [GO:0032991]
P99024	P99024	reviewed	TBB5_MOUSE	Tubulin beta-5 chain	Tubb5	444	0.07675	0.17275	0.07375	0.17125	29.373	26.4685	32.2776	29.8161	26.868	32.7643	42.3763	38.1859	46.5667	43.0156	38.7624	47.2688	0.0216016	0.073303	0.844689	8	8	16	cell body [GO:0044297]; cytoplasm [GO:0005737]; cytoplasmic ribonucleoprotein granule [GO:0036464]; cytosol [GO:0005829]; intercellular bridge [GO:0045171]; membrane raft [GO:0045121]; microtubule [GO:0005874]; microtubule cytoskeleton [GO:0015630]; mitotic spindle [GO:0072686]; nuclear envelope lumen [GO:0005641]; nucleus [GO:0005634]; protein-containing complex [GO:0032991]; tubulin complex [GO…
Q8R5M8-2	Q8R5M8	reviewed	CADM1_MOUSE	Cell adhesion molecule 1 (Immunoglobulin superfamily member 4) (IgSF4) (Nectin-like protein 2) (NECL-2) (Spermatogenic immunoglobulin superfamily) (SgIgSF) (Synaptic cell adhesion molecule) (SynCAM) (Tumor suppressor in lung cancer 1) (TSLC-1)	Cadm1 Igsf4 Necl2 Ra175 Syncam SynCam1 Tslc1	456	0.169	0.42875	0.17275	0.43525	12.1917	10.8395	13.5439	11.9997	10.5416	13.4578	17.5889	15.638	19.5397	17.3119	15.2083	19.4155	-0.0228991	0.0653903	0.86022	8	8	16	axon [GO:0030424]; basolateral plasma membrane [GO:0016323]; cell-cell junction [GO:0005911]; dendrite [GO:0030425]; glutamatergic synapse [GO:0098978]; neuron projection [GO:0043005]; plasma membrane [GO:0005886]; postsynaptic density [GO:0014069]; postsynaptic membrane [GO:0045211]; presynaptic membrane [GO:0042734]; Schaffer collateral - CA1 synapse [GO:0098685]; synapse [GO:0045202]; synaptic…
Q8R5M8-3	Q8R5M8	reviewed	CADM1_MOUSE	Cell adhesion molecule 1 (Immunoglobulin superfamily member 4) (IgSF4) (Nectin-like protein 2) (NECL-2) (Spermatogenic immunoglobulin superfamily) (SgIgSF) (Synaptic cell adhesion molecule) (SynCAM) (Tumor suppressor in lung cancer 1) (TSLC-1)	Cadm1 Igsf4 Necl2 Ra175 Syncam SynCam1 Tslc1	456	0.169	0.42875	0.17275	0.43525	12.1917	10.8395	13.5439	11.9997	10.5416	13.4578	17.5889	15.638	19.5397	17.3119	15.2083	19.4155	-0.0228991	0.0653903	0.86022	8	8	16	axon [GO:0030424]; basolateral plasma membrane [GO:0016323]; cell-cell junction [GO:0005911]; dendrite [GO:0030425]; glutamatergic synapse [GO:0098978]; neuron projection [GO:0043005]; plasma membrane [GO:0005886]; postsynaptic density [GO:0014069]; postsynaptic membrane [GO:0045211]; presynaptic membrane [GO:0042734]; Schaffer collateral - CA1 synapse [GO:0098685]; synapse [GO:0045202]; synaptic…
Q8R5M8-4	Q8R5M8	reviewed	CADM1_MOUSE	Cell adhesion molecule 1 (Immunoglobulin superfamily member 4) (IgSF4) (Nectin-like protein 2) (NECL-2) (Spermatogenic immunoglobulin superfamily) (SgIgSF) (Synaptic cell adhesion molecule) (SynCAM) (Tumor suppressor in lung cancer 1) (TSLC-1)	Cadm1 Igsf4 Necl2 Ra175 Syncam SynCam1 Tslc1	456	0.169	0.42875	0.17275	0.43525	12.1917	10.8395	13.5439	11.9997	10.5416	13.4578	17.5889	15.638	19.5397	17.3119	15.2083	19.4155	-0.0228991	0.0653903	0.86022	8	8	16	axon [GO:0030424]; basolateral plasma membrane [GO:0016323]; cell-cell junction [GO:0005911]; dendrite [GO:0030425]; glutamatergic synapse [GO:0098978]; neuron projection [GO:0043005]; plasma membrane [GO:0005886]; postsynaptic density [GO:0014069]; postsynaptic membrane [GO:0045211]; presynaptic membrane [GO:0042734]; Schaffer collateral - CA1 synapse [GO:0098685]; synapse [GO:0045202]; synaptic…
Q8R5M8	Q8R5M8	reviewed	CADM1_MOUSE	Cell adhesion molecule 1 (Immunoglobulin superfamily member 4) (IgSF4) (Nectin-like protein 2) (NECL-2) (Spermatogenic immunoglobulin superfamily) (SgIgSF) (Synaptic cell adhesion molecule) (SynCAM) (Tumor suppressor in lung cancer 1) (TSLC-1)	Cadm1 Igsf4 Necl2 Ra175 Syncam SynCam1 Tslc1	456	0.169	0.42875	0.17275	0.43525	12.1917	10.8395	13.5439	11.9997	10.5416	13.4578	17.5889	15.638	19.5397	17.3119	15.2083	19.4155	-0.0228991	0.0653903	0.86022	8	8	16	axon [GO:0030424]; basolateral plasma membrane [GO:0016323]; cell-cell junction [GO:0005911]; dendrite [GO:0030425]; glutamatergic synapse [GO:0098978]; neuron projection [GO:0043005]; plasma membrane [GO:0005886]; postsynaptic density [GO:0014069]; postsynaptic membrane [GO:0045211]; presynaptic membrane [GO:0042734]; Schaffer collateral - CA1 synapse [GO:0098685]; synapse [GO:0045202]; synaptic…
E9PYN1	E9PYN1	unreviewed	E9PYN1_MOUSE	Cell adhesion molecule 1	Cadm1	474	0.169	0.42875	0.17275	0.43525	12.1917	10.8395	13.5439	11.9997	10.5416	13.4578	17.5889	15.638	19.5397	17.3119	15.2083	19.4155	-0.0228991	0.0653903	0.86022	8	8	16	dendrite [GO:0030425]; plasma membrane [GO:0005886]; postsynaptic density [GO:0014069]
Q1WIL9	Q1WIL9	unreviewed	Q1WIL9_MOUSE	Nectin-like 2	Cadm1	428	0.169	0.42875	0.17275	0.43525	12.1917	10.8395	13.5439	11.9997	10.5416	13.4578	17.5889	15.638	19.5397	17.3119	15.2083	19.4155	-0.0228991	0.0653903	0.86022	8	8	16	membrane [GO:0016020]
P46460	P46460	reviewed	NSF_MOUSE	Vesicle-fusing ATPase (EC 3.6.4.6) (N-ethylmaleimide-sensitive fusion protein) (NEM-sensitive fusion protein) (Suppressor of K(+) transport growth defect 2) (Protein SKD2) (Vesicular-fusion protein NSF)	Nsf Skd2	744	0.18225	0.48	0.18425	0.489	11.0052	9.67376	12.3366	10.8278	9.45048	12.2052	15.8771	13.9563	17.798	15.6213	13.6342	17.6084	-0.0234396	0.0624539	0.866056	8	8	16	cytosol [GO:0005829]; dendritic shaft [GO:0043198]; Golgi apparatus [GO:0005794]; Golgi stack [GO:0005795]; myelin sheath [GO:0043209]; plasma membrane [GO:0005886]
D3Z7P3	D3Z7P3	reviewed	GLSK_MOUSE	Glutaminase kidney isoform, mitochondrial (GLS) (EC 3.5.1.2) [Cleaved into: Glutaminase kidney isoform, mitochondrial 68 kDa chain; Glutaminase kidney isoform, mitochondrial 65 kDa chain]	Gls Gls1 Kiaa0838	674	0.128	0.293	0.12775	0.3	17.4296	15.3697	19.4895	17.1301	15.0602	19.2001	25.1456	22.1739	28.1174	24.7135	21.7272	27.6999	-0.0250065	0.0698971	0.85134	8	8	16	cytosol [GO:0005829]; mitochondrial matrix [GO:0005759]; mitochondrion [GO:0005739]; synapse [GO:0045202]
P20357	P20357	reviewed	MTAP2_MOUSE	Microtubule-associated protein 2 (MAP-2)	Map2 Mtap2	1828	0.2495	0.66825	0.24225	0.68125	7.89174	6.7575	9.02598	7.87869	6.54196	9.21541	11.3854	9.74901	13.0217	11.3665	9.43805	13.295	-0.00238837	0.00458306	0.989503	8	8	16	actin cytoskeleton [GO:0015629]; apical dendrite [GO:0097440]; apical distal dendrite [GO:0150014]; axon hillock [GO:0043203]; axon initial segment [GO:0043194]; basal dendrite [GO:0097441]; CA3 pyramidal cell dendrite [GO:0097442]; cell body [GO:0044297]; cytoplasm [GO:0005737]; dendrite [GO:0030425]; dendrite cytoplasm [GO:0032839]; dendritic branch [GO:0044307]; dendritic filopodium [GO:190273…
P60761	P60761	reviewed	NEUG_MOUSE	Neurogranin (Ng) (RC3) [Cleaved into: NEUG(55-78)]	Nrgn	78	0.21275	0.536	0.209	0.54725	9.69736	8.64036	10.7544	9.6573	8.05332	11.2613	13.9903	12.4654	15.5153	13.9325	11.6185	16.2466	-0.00597137	0.013028	0.970447	8	8	16	axon [GO:0030424]; dendrite [GO:0030425]; dendritic spine head [GO:0044327]; glutamatergic synapse [GO:0098978]; mitochondrial membrane [GO:0031966]; neuronal cell body [GO:0043025]; postsynapse [GO:0098794]; postsynaptic membrane [GO:0045211]; trans-Golgi network transport vesicle membrane [GO:0012510]
Q99N28	Q99N28	reviewed	CADM3_MOUSE	Cell adhesion molecule 3 (Immunoglobulin superfamily member 4B) (IgSF4B) (Nectin-like protein 1) (NECL-1) (Synaptic cell adhesion molecule 3) (TSLC1-like protein 1)	Cadm3 Igsf4b Necl1 Syncam3 Tsll1	396	0.154	0.47375	0.12775	0.488	11.6648	9.24566	14.0839	11.9179	8.93967	14.8961	16.8287	13.3387	20.3187	17.1939	12.8972	21.4906	0.0309724	0.0432856	0.905137	8	8	16	cell-cell junction [GO:0005911]; parallel fiber to Purkinje cell synapse [GO:0098688]; presynaptic membrane [GO:0042734]
P14152	P14152	reviewed	MDHC_MOUSE	Malate dehydrogenase, cytoplasmic (EC 1.1.1.37) (Aromatic alpha-keto acid reductase) (KAR) (EC 1.1.1.96) (Cytosolic malate dehydrogenase)	Mdh1 Mor2	334	0.14925	0.3795	0.14475	0.393	13.8063	12.1712	15.4415	13.5715	11.659	15.4839	19.9183	17.5593	22.2773	19.5795	16.8204	22.3386	-0.0247494	0.0630044	0.864959	8	8	16	centrosome [GO:0005813]; cytoplasm [GO:0005737]; cytosol [GO:0005829]; mitochondrion [GO:0005739]; myelin sheath [GO:0043209]
Q5DTI2	Q5DTI2	unreviewed	Q5DTI2_MOUSE	Sarcoplasmic/endoplasmic reticulum calcium ATPase 2 (EC 7.2.2.10) (Calcium pump 2) (Calcium-transporting ATPase sarcoplasmic reticulum type, slow twitch skeletal muscle isoform) (Endoplasmic reticulum class 1/2 Ca(2+) ATPase)	Atp2a2 mKIAA4195	1061	0.2805	0.71	0.28075	0.7355	7.24399	6.29063	8.19735	7.08987	5.95488	8.22485	10.4509	9.07546	11.8263	10.2285	8.59108	11.8659	-0.0310261	0.0709647	0.849249	8	8	16	sarcoplasmic reticulum membrane [GO:0033017]
Q9CRB9	Q9CRB9	reviewed	MIC19_MOUSE	MICOS complex subunit Mic19 (Coiled-coil-helix-coiled-coil-helix domain-containing protein 3)	Chchd3 Mic19	227	0.0915	0.1925	0.09425	0.2	25.9774	23.3406	28.6142	25.073	22.1587	27.9874	37.4774	33.6733	41.2816	36.1728	31.9682	40.3773	-0.0511187	0.177181	0.664997	8	8	16	MICOS complex [GO:0061617]; mitochondrial inner membrane [GO:0005743]; mitochondrion [GO:0005739]; nucleus [GO:0005634]
Q8C605	Q8C605	unreviewed	Q8C605_MOUSE	ATP-dependent 6-phosphofructokinase (ATP-PFK) (Phosphofructokinase) (EC 2.7.1.11) (Phosphohexokinase)	Pfkp	784	0.17125	0.49625	0.1785	0.51775	10.9492	9.02432	12.8741	10.495	8.73083	12.2592	15.7964	13.0193	18.5734	15.1411	12.5959	17.6863	-0.0611237	0.12717	0.746156	8	8	16	cytoplasm [GO:0005737]
P11499	P11499	reviewed	HS90B_MOUSE	Heat shock protein HSP 90-beta (Heat shock 84 kDa) (HSP 84) (HSP84) (Tumor-specific transplantation 84 kDa antigen) (TSTA)	Hsp90ab1 Hsp84 Hsp84-1 Hspcb	724	0.4225	0.9635	0.417	0.9715	4.89421	4.16709	5.62133	4.92656	4.01958	5.83354	7.06085	6.01184	8.10987	7.10752	5.79902	8.41602	0.00950435	0.0175216	0.960458	8	8	16	apical plasma membrane [GO:0016324]; aryl hydrocarbon receptor complex [GO:0034751]; axonal growth cone [GO:0044295]; basolateral plasma membrane [GO:0016323]; brush border membrane [GO:0031526]; cell surface [GO:0009986]; COP9 signalosome [GO:0008180]; cytoplasm [GO:0005737]; cytosol [GO:0005829]; dendritic growth cone [GO:0044294]; dynein axonemal particle [GO:0120293]; extracellular region [GO…
Q71LX8	Q71LX8	unreviewed	Q71LX8_MOUSE	Heat shock protein HSP 90-beta	Hsp90ab1 Hsp84b Hspcb	724	0.4225	0.9635	0.417	0.9715	4.89421	4.16709	5.62133	4.92656	4.01958	5.83354	7.06085	6.01184	8.10987	7.10752	5.79902	8.41602	0.00950435	0.0175216	0.960458	8	8	16	aryl hydrocarbon receptor complex [GO:0034751]; COP9 signalosome [GO:0008180]; cytosol [GO:0005829]; extracellular region [GO:0005576]; HSP90-CDC37 chaperone complex [GO:1990565]; melanosome [GO:0042470]
Q3V453	Q3V453	unreviewed	Q3V453_MOUSE	14-3-3 protein epsilon	Ywhae	91	0.18925	0.44975	0.17875	0.447	11.3977	10.3807	12.4148	11.6858	9.97586	13.3958	16.4435	14.9762	17.9107	16.8591	14.3921	19.326	0.0360098	0.102921	0.789004	8	8	16	cytoplasm [GO:0005737]
O88737	O88737	reviewed	BSN_MOUSE	Protein bassoon	Bsn Kiaa0434	3942	0.156	0.389	0.152	0.38	13.3939	11.9026	14.8852	13.7691	11.5751	15.9632	19.3233	17.1718	21.4748	19.8647	16.6994	23.03	0.0398664	0.100226	0.793916	8	8	16	axon [GO:0030424]; axon cytoplasm [GO:1904115]; cell cortex [GO:0005938]; cell surface [GO:0009986]; cochlear hair cell ribbon synapse [GO:0098683]; cytoskeleton of presynaptic active zone [GO:0048788]; cytosol [GO:0005829]; dendrite [GO:0030425]; excitatory synapse [GO:0060076]; extrinsic component of membrane [GO:0019898]; GABA-ergic synapse [GO:0098982]; glutamatergic synapse [GO:0098978]; Gol…
Q9CZ30	Q9CZ30	reviewed	OLA1_MOUSE	Obg-like ATPase 1 (GTP-binding protein 9)	Ola1 Gtpbp9	396	0.28375	0.7675	0.279	0.7675	6.85464	5.65754	8.05174	6.89413	5.77451	8.01376	9.88916	8.16211	11.6162	9.94613	8.33085	11.5614	0.00828769	0.0151073	0.965812	8	8	16	centrosome [GO:0005813]; cytoplasm [GO:0005737]; cytosol [GO:0005829]; nucleolus [GO:0005730]
Q3TJF2	Q3TJF2	unreviewed	Q3TJF2_MOUSE	Obg-like ATPase 1	Ola1 Gtpbp9 OLA1	396	0.28375	0.7675	0.279	0.7675	6.85464	5.65754	8.05174	6.89413	5.77451	8.01376	9.88916	8.16211	11.6162	9.94613	8.33085	11.5614	0.00828769	0.0151073	0.965812	8	8	16	cytoplasm [GO:0005737]; nucleolus [GO:0005730]
Q3TW21	Q3TW21	unreviewed	Q3TW21_MOUSE	Obg-like ATPase 1	Ola1 Gtpbp9 OLA1	396	0.28375	0.7675	0.279	0.7675	6.85464	5.65754	8.05174	6.89413	5.77451	8.01376	9.88916	8.16211	11.6162	9.94613	8.33085	11.5614	0.00828769	0.0151073	0.965812	8	8	16	cytoplasm [GO:0005737]; nucleolus [GO:0005730]
P68372	P68372	reviewed	TBB4B_MOUSE	Tubulin beta-4B chain (Tubulin beta-2C chain)	Tubb4b Tubb2c	445	0.0725	0.1565	0.0695	0.15825	32.1219	28.7267	35.5171	32.1219	28.8596	35.3843	46.3421	41.4439	51.2403	46.3422	41.6356	51.0488	3.04561e-06	8.78987e-06	0.99998	8	8	16	axonemal microtubule [GO:0005879]; cytoplasm [GO:0005737]; intercellular bridge [GO:0045171]; microtubule [GO:0005874]; microtubule cytoskeleton [GO:0015630]; mitotic spindle [GO:0072686]; myelin sheath [GO:0043209]; tubulin complex [GO:0045298]
Q64332	Q64332	reviewed	SYN2_MOUSE	Synapsin-2 (Synapsin II)	Syn2	586	0.09	0.208	0.091	0.2045	24.5611	22.0264	27.0957	24.8542	21.6579	28.0506	35.4341	31.7774	39.0908	35.8571	31.2457	40.4684	0.0171174	0.0474431	0.896514	8	8	16	extrinsic component of synaptic vesicle membrane [GO:0098850]; glutamatergic synapse [GO:0098978]; myelin sheath [GO:0043209]; plasma membrane [GO:0005886]; postsynaptic density [GO:0014069]; Schaffer collateral - CA1 synapse [GO:0098685]; SNARE complex [GO:0031201]; synapse [GO:0045202]; synaptic vesicle [GO:0008021]; synaptic vesicle membrane [GO:0030672]
P11983	P11983	reviewed	TCPA_MOUSE	T-complex protein 1 subunit alpha (TCP-1-alpha) (CCT-alpha) (Tailless complex polypeptide 1A) (TCP-1-A) (Tailless complex polypeptide 1B) (TCP-1-B)	Tcp1 Cct1 Ccta	556	0.265	0.72725	0.2435	0.718	7.31277	5.89678	8.72876	7.60095	6.04888	9.15303	10.5501	8.50725	12.5929	10.9659	8.72669	13.205	0.0557621	0.0967751	0.800249	8	8	16	acrosomal vesicle [GO:0001669]; cell body [GO:0044297]; centrosome [GO:0005813]; chaperonin-containing T-complex [GO:0005832]; Golgi apparatus [GO:0005794]; heterochromatin [GO:0000792]; microtubule [GO:0005874]; microtubule organizing center [GO:0005815]; myelin sheath [GO:0043209]; pericentriolar material [GO:0000242]; zona pellucida receptor complex [GO:0002199]
Q545V3	Q545V3	unreviewed	Q545V3_MOUSE	phosphopyruvate hydratase (EC 4.2.1.11) (2-phospho-D-glycerate hydro-lyase)	Eno2	434	0.172	0.3895	0.15925	0.39725	13.0382	11.5658	14.5107	13.1268	11.6096	14.6441	18.8102	16.6859	20.9345	18.938	16.7492	21.1269	0.00977085	0.026796	0.940165	8	8	16	phosphopyruvate hydratase complex [GO:0000015]; plasma membrane [GO:0005886]
P63101	P63101	reviewed	1433Z_MOUSE	14-3-3 protein zeta/delta (Protein kinase C inhibitor protein 1) (KCIP-1) (SEZ-2)	Ywhaz	245	0.15925	0.39725	0.15925	0.41225	13.1193	11.6124	14.6262	12.768	11.19	14.3459	18.9271	16.7531	21.1012	18.4203	16.1438	20.6968	-0.0391594	0.11626	0.765139	8	8	16	cell leading edge [GO:0031252]; cytoplasm [GO:0005737]; cytosol [GO:0005829]; glutamatergic synapse [GO:0098978]; hippocampal mossy fiber to CA3 synapse [GO:0098686]; melanosome [GO:0042470]; mitochondrion [GO:0005739]; nucleus [GO:0005634]; perinuclear region of cytoplasm [GO:0048471]; postsynaptic specialization [GO:0099572]; protein-containing complex [GO:0032991]
P28652	P28652	reviewed	KCC2B_MOUSE	Calcium/calmodulin-dependent protein kinase type II subunit beta (CaM kinase II subunit beta) (CaMK-II subunit beta) (EC 2.7.11.17)	Camk2b Camk2d	542	0.2345	0.595	0.229	0.5935	8.74814	7.47521	10.0211	8.84534	7.43995	10.2507	12.6209	10.7844	14.4573	12.7611	10.7336	14.7887	0.0159412	0.0331096	0.926596	8	8	16	calcium- and calmodulin-dependent protein kinase complex [GO:0005954]; centrosome [GO:0005813]; cytoplasm [GO:0005737]; cytosol [GO:0005829]; dendrite [GO:0030425]; glutamatergic synapse [GO:0098978]; neuron projection [GO:0043005]; perikaryon [GO:0043204]; postsynaptic density [GO:0014069]; sarcoplasmic reticulum membrane [GO:0033017]; spindle midzone [GO:0051233]
Q9ERD7	Q9ERD7	reviewed	TBB3_MOUSE	Tubulin beta-3 chain	Tubb3	450	0.0735	0.169	0.07025	0.17425	30.1341	27.7297	32.5385	29.6901	26.9935	32.3866	43.4743	40.0055	46.9431	42.8337	38.9434	46.7239	-0.0214176	0.0855008	0.821295	8	8	16	axon [GO:0030424]; cell periphery [GO:0071944]; cytoplasm [GO:0005737]; dendrite [GO:0030425]; filopodium [GO:0030175]; growth cone [GO:0030426]; intercellular bridge [GO:0045171]; lamellipodium [GO:0030027]; microtubule [GO:0005874]; microtubule cytoskeleton [GO:0015630]; mitotic spindle [GO:0072686]; neuronal cell body [GO:0043025]
P68404-2	P68404	reviewed	KPCB_MOUSE	Protein kinase C beta type (PKC-B) (PKC-beta) (EC 2.7.11.13)	Prkcb Pkcb Prkcb1	671	0.267	0.657	0.263	0.66325	7.77582	6.95017	8.60147	7.78972	6.73602	8.84342	11.2181	10.027	12.4093	11.2382	9.71802	12.7584	0.00257594	0.0064104	0.985348	8	8	16	brush border membrane [GO:0031526]; calyx of Held [GO:0044305]; centrosome [GO:0005813]; cytoplasm [GO:0005737]; cytosol [GO:0005829]; nucleoplasm [GO:0005654]; nucleus [GO:0005634]; plasma membrane [GO:0005886]; presynaptic cytosol [GO:0099523]; spectrin [GO:0008091]
Q9WTT4	Q9WTT4	reviewed	VATG2_MOUSE	V-type proton ATPase subunit G 2 (V-ATPase subunit G 2) (V-ATPase 13 kDa subunit 2) (Vacuolar proton pump subunit G 2)	Atp6v1g2 Atp6g2 Ng38	118	0.18	0.4505	0.19025	0.4575	11.5533	10.4045	12.7021	11.2907	9.52425	13.0571	16.6679	15.0105	18.3253	16.289	13.7406	18.8374	-0.033174	0.086851	0.818746	8	8	16	clathrin-coated vesicle membrane [GO:0030665]; extrinsic component of synaptic vesicle membrane [GO:0098850]; melanosome [GO:0042470]; synaptic vesicle membrane [GO:0030672]; vacuolar proton-transporting V-type ATPase complex [GO:0016471]; vacuolar proton-transporting V-type ATPase, V1 domain [GO:0000221]
Q54A87	Q54A87	unreviewed	Q54A87_MOUSE	V-type proton ATPase subunit G	Atp6v1g2 Atp6g2	118	0.18	0.4505	0.19025	0.4575	11.5533	10.4045	12.7021	11.2907	9.52425	13.0571	16.6679	15.0105	18.3253	16.289	13.7406	18.8374	-0.033174	0.086851	0.818746	8	8	16	extrinsic component of synaptic vesicle membrane [GO:0098850]; vacuolar proton-transporting V-type ATPase complex [GO:0016471]
Q8BLF1	Q8BLF1	reviewed	NCEH1_MOUSE	Neutral cholesterol ester hydrolase 1 (NCEH) (EC 3.1.1.-) (Acetylalkylglycerol acetylhydrolase) (2-acetyl MAGE hydrolase) (EC 3.1.1.71) (Arylacetamide deacetylase-like 1) (Chlorpyrifos oxon-binding protein) (CPO-BP)	Nceh1 Aadacl1 Kiaa1363	408	0.3585	0.892	0.34875	0.87525	5.60988	4.68856	6.53121	5.76839	4.73841	6.79838	8.09335	6.76416	9.42254	8.32203	6.83607	9.80799	0.040199	0.0791374	0.833418	8	8	16	endoplasmic reticulum [GO:0005783]; membrane [GO:0016020]; plasma membrane [GO:0005886]
P05064	P05064	reviewed	ALDOA_MOUSE	Fructose-bisphosphate aldolase A (EC 4.1.2.13) (Aldolase 1) (Muscle-type aldolase)	Aldoa Aldo1	364	0.225	0.6425	0.22875	0.67025	8.39072	7.11052	9.67091	8.11473	6.72533	9.50413	12.1052	10.2583	13.9522	11.7071	9.70259	13.7116	-0.0482515	0.103969	0.787102	8	8	16	actin cytoskeleton [GO:0015629]; cytoplasm [GO:0005737]; cytosol [GO:0005829]; extracellular exosome [GO:0070062]; extracellular space [GO:0005615]; heterochromatin [GO:0000792]; M band [GO:0031430]; membrane [GO:0016020]; myelin sheath [GO:0043209]; plasma membrane [GO:0005886]; protein-containing complex [GO:0032991]; sperm fibrous sheath [GO:0035686]; sperm head [GO:0061827]; Z disc [GO:003001…
Q5FWB7	Q5FWB7	unreviewed	Q5FWB7_MOUSE	Fructose-bisphosphate aldolase (EC 4.1.2.13)	Aldoa	364	0.225	0.6425	0.22875	0.67025	8.39072	7.11052	9.67091	8.11473	6.72533	9.50413	12.1052	10.2583	13.9522	11.7071	9.70259	13.7116	-0.0482515	0.103969	0.787102	8	8	16
P48453	P48453	reviewed	PP2BB_MOUSE	Serine/threonine-protein phosphatase 2B catalytic subunit beta isoform (EC 3.1.3.16) (CAM-PRP catalytic subunit) (Calmodulin-dependent calcineurin A subunit beta isoform) (CNA beta)	Ppp3cb Calnb	525	0.22	0.5375	0.218	0.52325	9.5858	8.37361	10.798	9.84973	8.07651	11.6229	13.8294	12.0806	15.5782	14.2102	11.6519	16.7684	0.0391848	0.085471	0.821351	8	8	16	calcineurin complex [GO:0005955]; cytoplasm [GO:0005737]; cytosol [GO:0005829]; glutamatergic synapse [GO:0098978]; plasma membrane [GO:0005886]; protein serine/threonine phosphatase complex [GO:0008287]; protein-containing complex [GO:0032991]; synapse [GO:0045202]; T-tubule [GO:0030315]; Z disc [GO:0030018]
E0CZ78	E0CZ78	unreviewed	E0CZ78_MOUSE	Serine/threonine-protein phosphatase (EC 3.1.3.16)	Ppp3cb	524	0.22	0.5375	0.218	0.52325	9.5858	8.37361	10.798	9.84973	8.07651	11.6229	13.8294	12.0806	15.5782	14.2102	11.6519	16.7684	0.0391848	0.085471	0.821351	8	8	16
S4R2F3	S4R2F3	unreviewed	S4R2F3_MOUSE	Ankyrin 2, brain	Ank2	3926	0.17875	0.3935	0.161	0.38925	12.8007	11.2547	14.3467	13.314	11.2307	15.3974	18.4676	16.2372	20.698	19.2081	16.2024	22.2137	0.0567205	0.147924	0.711338	8	8	16	basolateral plasma membrane [GO:0016323]; cytoskeleton [GO:0005856]
Q9D6M3	Q9D6M3	reviewed	GHC1_MOUSE	Mitochondrial glutamate carrier 1 (GC-1) (Glutamate/H(+) symporter 1) (Solute carrier family 25 member 22)	Slc25a22 Gc1	323	0.1235	0.29625	0.1195	0.29325	17.4186	15.5808	19.2563	17.6799	16.0705	19.2893	25.1297	22.4783	27.781	25.5067	23.1848	27.8286	0.0214857	0.07324	0.844812	8	8	16	mitochondrial inner membrane [GO:0005743]; mitochondrion [GO:0005739]
P63318	P63318	reviewed	KPCG_MOUSE	Protein kinase C gamma type (PKC-gamma) (EC 2.7.11.13)	Prkcg Pkcc Pkcg Prkcc	697	0.28	0.67775	0.27525	0.67475	7.48342	6.54372	8.42313	7.55975	6.63036	8.48914	10.7963	9.44059	12.152	10.9064	9.56559	12.2472	0.0146401	0.037561	0.917147	8	8	16	calyx of Held [GO:0044305]; cell-cell junction [GO:0005911]; cytoplasm [GO:0005737]; cytosol [GO:0005829]; dendrite [GO:0030425]; nucleus [GO:0005634]; perinuclear region of cytoplasm [GO:0048471]; plasma membrane [GO:0005886]; postsynaptic cytosol [GO:0099524]; postsynaptic density [GO:0014069]; presynaptic cytosol [GO:0099523]; synaptic membrane [GO:0097060]
Q3UN66	Q3UN66	unreviewed	Q3UN66_MOUSE	Protein kinase C (EC 2.7.11.13)	Prkcg Prkcc	697	0.28	0.67775	0.27525	0.67475	7.48342	6.54372	8.42313	7.55975	6.63036	8.48914	10.7963	9.44059	12.152	10.9064	9.56559	12.2472	0.0146401	0.037561	0.917147	8	8	16	dendrite [GO:0030425]; perinuclear region of cytoplasm [GO:0048471]; postsynaptic cytosol [GO:0099524]; synaptic membrane [GO:0097060]
P63011	P63011	reviewed	RAB3A_MOUSE	Ras-related protein Rab-3A	Rab3a	220	0.1805	0.45825	0.17775	0.46975	11.413	10.0552	12.7707	11.3123	9.35636	13.2682	16.4655	14.5066	18.4243	16.3202	13.4984	19.142	-0.0127841	0.0270501	0.939615	8	8	16	acrosomal vesicle [GO:0001669]; axon [GO:0030424]; clathrin-sculpted glutamate transport vesicle membrane [GO:0060203]; cytosol [GO:0005829]; endosome [GO:0005768]; lysosome [GO:0005764]; perinuclear region of cytoplasm [GO:0048471]; plasma membrane [GO:0005886]; postsynapse [GO:0098794]; presynapse [GO:0098793]; presynaptic active zone [GO:0048786]; protein-containing complex [GO:0032991]; secre…
Q0PD63	Q0PD63	unreviewed	Q0PD63_MOUSE	Ras-related protein Rab-3	Rab3a Rab3A	220	0.1805	0.45825	0.17775	0.46975	11.413	10.0552	12.7707	11.3123	9.35636	13.2682	16.4655	14.5066	18.4243	16.3202	13.4984	19.142	-0.0127841	0.0270501	0.939615	8	8	16	perinuclear region of cytoplasm [GO:0048471]; plasma membrane [GO:0005886]; secretory vesicle [GO:0099503]
Q8BVE3	Q8BVE3	reviewed	VATH_MOUSE	V-type proton ATPase subunit H (V-ATPase subunit H) (Vacuolar proton pump subunit H)	Atp6v1h	483	0.16925	0.414	0.174	0.3965	12.5165	11.065	13.9679	12.8878	10.589	15.1866	18.0574	15.9634	20.1515	18.5931	15.2767	21.9096	0.0421781	0.0963076	0.80111	8	8	16	ATPase complex [GO:1904949]; clathrin-coated vesicle membrane [GO:0030665]; extrinsic component of synaptic vesicle membrane [GO:0098850]; membrane [GO:0016020]; proton-transporting V-type ATPase complex [GO:0033176]; proton-transporting V-type ATPase, V1 domain [GO:0033180]; transmembrane transporter complex [GO:1902495]; vacuolar proton-transporting V-type ATPase, V1 domain [GO:0000221]
A0A0A6YX18	A0A0A6YX18	unreviewed	A0A0A6YX18_MOUSE	V-type proton ATPase subunit H	Atp6v1h	465	0.16925	0.414	0.174	0.3965	12.5165	11.065	13.9679	12.8878	10.589	15.1866	18.0574	15.9634	20.1515	18.5931	15.2767	21.9096	0.0421781	0.0963076	0.80111	8	8	16	vacuolar proton-transporting V-type ATPase, V1 domain [GO:0000221]
Q9Z140	Q9Z140	reviewed	CPNE6_MOUSE	Copine-6 (Copine VI) (Neuronal-copine) (N-copine)	Cpne6	557	0.33475	0.79275	0.33525	0.806	6.25743	5.31389	7.20096	6.21955	4.96879	7.47032	9.02756	7.66633	10.3888	8.97292	7.16844	10.7774	-0.00875796	0.0151581	0.965699	8	8	16	axon [GO:0030424]; clathrin-coated endocytic vesicle [GO:0045334]; cytoplasm [GO:0005737]; dendrite [GO:0030425]; endosome [GO:0005768]; membrane [GO:0016020]; perikaryon [GO:0043204]; plasma membrane [GO:0005886]
P10126	P10126	reviewed	EF1A1_MOUSE	Elongation factor 1-alpha 1 (EF-1-alpha-1) (EC 3.6.5.-) (Elongation factor Tu) (EF-Tu) (Eukaryotic elongation factor 1 A-1) (eEF1A-1)	Eef1a1 Eef1a	462	0.252	0.7275	0.24875	0.72625	7.40577	6.24965	8.56189	7.47809	6.09815	8.85803	10.6843	9.01634	12.3522	10.7886	8.79777	12.7794	0.0140204	0.0256389	0.942673	8	8	16	cortical actin cytoskeleton [GO:0030864]; cytoplasm [GO:0005737]; cytosol [GO:0005829]; cytosolic ribosome [GO:0022626]; myelin sheath [GO:0043209]; nucleolus [GO:0005730]; nucleus [GO:0005634]; plasma membrane [GO:0005886]; ribosome [GO:0005840]; ruffle membrane [GO:0032587]
Q3UA81	Q3UA81	unreviewed	Q3UA81_MOUSE	Elongation factor 1-alpha	Eef1a1	462	0.252	0.7275	0.24875	0.72625	7.40577	6.24965	8.56189	7.47809	6.09815	8.85803	10.6843	9.01634	12.3522	10.7886	8.79777	12.7794	0.0140204	0.0256389	0.942673	8	8	16
P43006	P43006	reviewed	EAA2_MOUSE	Excitatory amino acid transporter 2 (GLT-1) (Sodium-dependent glutamate/aspartate transporter 2) (Solute carrier family 1 member 2)	Slc1a2 Eaat2 Glt1	572	0.121	0.27075	0.11275	0.268	18.7374	16.9756	20.4992	19.2272	16.9218	21.5327	27.0324	24.4906	29.5741	27.739	24.4129	31.0651	0.0372269	0.1228	0.753703	8	8	16	astrocyte projection [GO:0097449]; axolemma [GO:0030673]; axon [GO:0030424]; cell body [GO:0044297]; cell surface [GO:0009986]; dendritic shaft [GO:0043198]; dendritic spine [GO:0043197]; glutamatergic synapse [GO:0098978]; membrane [GO:0016020]; membrane protein complex [GO:0098796]; membrane raft [GO:0045121]; neuron projection terminus [GO:0044306]; plasma membrane [GO:0005886]; presynaptic me…
Q3UYK6	Q3UYK6	unreviewed	Q3UYK6_MOUSE	Amino acid transporter	Slc1a2 RP23-163L4.1-001	572	0.121	0.27075	0.11275	0.268	18.7374	16.9756	20.4992	19.2272	16.9218	21.5327	27.0324	24.4906	29.5741	27.739	24.4129	31.0651	0.0372269	0.1228	0.753703	8	8	16	cell surface [GO:0009986]; membrane protein complex [GO:0098796]; membrane raft [GO:0045121]; presynaptic membrane [GO:0042734]
P62874	P62874	reviewed	GBB1_MOUSE	Guanine nucleotide-binding protein G(I)/G(S)/G(T) subunit beta-1 (Transducin beta chain 1)	Gnb1	340	0.08025	0.16725	0.08375	0.16775	29.8283	26.6636	32.9931	29.4763	26.0179	32.9348	43.0332	38.4674	47.5989	42.5253	37.5359	47.5148	-0.0171267	0.0497417	0.891781	8	8	16	cell body [GO:0044297]; cytoplasm [GO:0005737]; dendrite [GO:0030425]; heterotrimeric G-protein complex [GO:0005834]; myelin sheath [GO:0043209]; photoreceptor inner segment [GO:0001917]; photoreceptor outer segment [GO:0001750]; photoreceptor outer segment membrane [GO:0042622]; plasma membrane [GO:0005886]
Q3TQ70	Q3TQ70	unreviewed	Q3TQ70_MOUSE	Guanine nucleotide-binding protein G(I)/G(S)/G(T) subunit beta-1 (Transducin beta chain 1)	Gnb1	340	0.08025	0.16725	0.08375	0.16775	29.8283	26.6636	32.9931	29.4763	26.0179	32.9348	43.0332	38.4674	47.5989	42.5253	37.5359	47.5148	-0.0171267	0.0497417	0.891781	8	8	16	heterotrimeric G-protein complex [GO:0005834]
P04925	P04925	reviewed	PRIO_MOUSE	Major prion protein (PrP) (PrP27-30) (PrP33-35C) (CD antigen CD230)	Prnp Prn-p Prp	254	0.36675	0.82225	0.3615	0.819	5.84583	5.03021	6.66145	5.90512	5.08242	6.72782	8.43375	7.25706	9.61044	8.51929	7.33238	9.7062	0.0145589	0.0330546	0.926713	8	8	16	cell surface [GO:0009986]; cytosol [GO:0005829]; dendrite [GO:0030425]; endoplasmic reticulum [GO:0005783]; Golgi apparatus [GO:0005794]; inclusion body [GO:0016234]; intracellular membrane-bounded organelle [GO:0043231]; membrane [GO:0016020]; membrane raft [GO:0045121]; mitochondrial outer membrane [GO:0005741]; nuclear membrane [GO:0031965]; plasma membrane [GO:0005886]; postsynaptic density […
Q3TZI7	Q3TZI7	unreviewed	Q3TZI7_MOUSE	Major prion protein	Prnp	254	0.36675	0.82225	0.3615	0.819	5.84583	5.03021	6.66145	5.90512	5.08242	6.72782	8.43375	7.25706	9.61044	8.51929	7.33238	9.7062	0.0145589	0.0330546	0.926713	8	8	16	Golgi apparatus [GO:0005794]; plasma membrane [GO:0005886]; side of membrane [GO:0098552]
Q4FJQ7	Q4FJQ7	unreviewed	Q4FJQ7_MOUSE	Major prion protein	Prnp	254	0.36675	0.82225	0.3615	0.819	5.84583	5.03021	6.66145	5.90512	5.08242	6.72782	8.43375	7.25706	9.61044	8.51929	7.33238	9.7062	0.0145589	0.0330546	0.926713	8	8	16	cell surface [GO:0009986]; cytosol [GO:0005829]; dendrite [GO:0030425]; Golgi apparatus [GO:0005794]; inclusion body [GO:0016234]; membrane raft [GO:0045121]; nuclear membrane [GO:0031965]; plasma membrane [GO:0005886]; postsynaptic density [GO:0014069]; side of membrane [GO:0098552]
Q99KI0	Q99KI0	reviewed	ACON_MOUSE	Aconitate hydratase, mitochondrial (Aconitase) (EC 4.2.1.3) (Citrate hydro-lyase)	Aco2	780	0.087	0.1705	0.084	0.18175	28.8615	25.4925	32.2305	27.7328	23.9318	31.5338	41.6383	36.7779	46.4988	40.01	34.5264	45.4937	-0.0575492	0.169888	0.676258	8	8	16	cytosol [GO:0005829]; mitochondrial matrix [GO:0005759]; mitochondrion [GO:0005739]; myelin sheath [GO:0043209]
P01831	P01831	reviewed	THY1_MOUSE	Thy-1 membrane glycoprotein (Thy-1 antigen) (CD antigen CD90)	Thy1 Thy-1	162	0.11225	0.276	0.11375	0.28075	18.7894	17.0135	20.5654	18.5045	16.5214	20.4876	27.1074	24.5452	29.6696	26.6963	23.8354	29.5573	-0.0220467	0.0732811	0.844732	8	8	16	apical plasma membrane [GO:0016324]; axolemma [GO:0030673]; cell surface [GO:0009986]; cytosol [GO:0005829]; dendrite [GO:0030425]; dendrite membrane [GO:0032590]; endoplasmic reticulum [GO:0005783]; external side of plasma membrane [GO:0009897]; growth cone [GO:0030426]; membrane raft [GO:0045121]; myelin sheath [GO:0043209]; neuronal cell body membrane [GO:0032809]; plasma membrane [GO:0005886]
A0A1L1SUX8	A0A1L1SUX8	unreviewed	A0A1L1SUX8_MOUSE	Thy-1 membrane glycoprotein (Thy-1 antigen)	Thy1	125	0.11225	0.276	0.11375	0.28075	18.7894	17.0135	20.5654	18.5045	16.5214	20.4876	27.1074	24.5452	29.6696	26.6963	23.8354	29.5573	-0.0220467	0.0732811	0.844732	8	8	16
Q53YX2	Q53YX2	unreviewed	Q53YX2_MOUSE	Thy-1 membrane glycoprotein (Thy-1 antigen)	Thy1	162	0.11225	0.276	0.11375	0.28075	18.7894	17.0135	20.5654	18.5045	16.5214	20.4876	27.1074	24.5452	29.6696	26.6963	23.8354	29.5573	-0.0220467	0.0732811	0.844732	8	8	16	external side of plasma membrane [GO:0009897]; growth cone [GO:0030426]; plasma membrane [GO:0005886]
Q60692	Q60692	reviewed	PSB6_MOUSE	Proteasome subunit beta type-6 (EC 3.4.25.1) (Low molecular mass protein 19) (Macropain delta chain) (Multicatalytic endopeptidase complex delta chain) (Proteasome delta chain) (Proteasome subunit Y)	Psmb6 Lmp19	238	0.23825	0.6435	0.2185	0.66275	8.22428	7.09519	9.35337	8.33004	6.62208	10.038	11.8651	10.2362	13.4941	12.0177	9.55365	14.4818	0.0184344	0.0333789	0.926022	8	8	16	cytoplasm [GO:0005737]; cytosol [GO:0005829]; mitochondrion [GO:0005739]; nucleoplasm [GO:0005654]; nucleus [GO:0005634]; proteasome complex [GO:0000502]; proteasome core complex [GO:0005839]; proteasome core complex, beta-subunit complex [GO:0019774]
Q8CHF1	Q8CHF1	unreviewed	Q8CHF1_MOUSE	Kinesin-like protein	mKIAA0531	987	0.532	1.2265	0.52425	1.2315	3.65167	2.94135	4.36198	3.69014	2.9143	4.46598	5.26824	4.24347	6.29301	5.32375	4.20445	6.44305	0.0151211	0.0232522	0.947868	8	8	16	microtubule [GO:0005874]
P43024	P43024	reviewed	CX6A1_MOUSE	Cytochrome c oxidase subunit 6A1, mitochondrial (Cytochrome c oxidase polypeptide VIa-liver)	Cox6a1 Cox6al	111	0.10875	0.26025	0.11075	0.25825	19.8053	17.7568	21.8538	19.8948	16.9676	22.822	28.573	25.6176	31.5283	28.7021	24.4791	32.9251	0.00650409	0.0157226	0.964445	8	8	16	mitochondrial membrane [GO:0031966]; mitochondrial respiratory chain complex IV [GO:0005751]; mitochondrion [GO:0005739]; myelin sheath [GO:0043209]
Q9DCW5	Q9DCW5	unreviewed	Q9DCW5_MOUSE	Cytochrome c oxidase subunit (Cytochrome c oxidase polypeptide VIa)	Cox6a1	112	0.10875	0.26025	0.11075	0.25825	19.8053	17.7568	21.8538	19.8948	16.9676	22.822	28.573	25.6176	31.5283	28.7021	24.4791	32.9251	0.00650409	0.0157226	0.964445	8	8	16	mitochondrial respiratory chain complex IV [GO:0005751]
P62631	P62631	reviewed	EF1A2_MOUSE	Elongation factor 1-alpha 2 (EF-1-alpha-2) (Eukaryotic elongation factor 1 A-2) (eEF1A-2) (Statin-S1)	Eef1a2 Eef1al Stn	463	0.358	0.9545	0.33475	0.9485	5.37558	4.40194	6.34923	5.57624	4.44328	6.70919	7.75533	6.35065	9.16	8.04481	6.41029	9.67932	0.0528705	0.0945004	0.804451	8	8	16	cytoplasm [GO:0005737]; eukaryotic translation elongation factor 1 complex [GO:0005853]; myelin sheath [GO:0043209]; neuronal cell body [GO:0043025]; nucleus [GO:0005634]; synapse [GO:0045202]
Q9CR51	Q9CR51	reviewed	VATG1_MOUSE	V-type proton ATPase subunit G 1 (V-ATPase subunit G 1) (V-ATPase 13 kDa subunit 1) (Vacuolar proton pump subunit G 1)	Atp6v1g1 Atp6g1	118	0.2455	0.5535	0.25275	0.57525	9.04758	7.94336	10.1518	8.75991	7.36578	10.154	13.0529	11.4599	14.6459	12.6379	10.6266	14.6492	-0.0466164	0.116882	0.764043	8	8	16	apical plasma membrane [GO:0016324]; ATPase complex [GO:1904949]; cytosol [GO:0005829]; extrinsic component of synaptic vesicle membrane [GO:0098850]; lysosomal membrane [GO:0005765]; plasma membrane [GO:0005886]; proton-transporting V-type ATPase complex [GO:0033176]; proton-transporting V-type ATPase, V1 domain [GO:0033180]; transmembrane transporter complex [GO:1902495]; vacuolar proton-transp…
Q5HZY7	Q5HZY7	unreviewed	Q5HZY7_MOUSE	V-type proton ATPase subunit G	Atp6v1g1 Atp6g1	118	0.2455	0.5535	0.25275	0.57525	9.04758	7.94336	10.1518	8.75991	7.36578	10.154	13.0529	11.4599	14.6459	12.6379	10.6266	14.6492	-0.0466164	0.116882	0.764043	8	8	16	extrinsic component of synaptic vesicle membrane [GO:0098850]; plasma membrane [GO:0005886]; vacuolar proton-transporting V-type ATPase, V1 domain [GO:0000221]
Q8C522	Q8C522	reviewed	ENDD1_MOUSE	Endonuclease domain-containing 1 protein (EC 3.1.30.-)	Endod1 Kiaa0830	501	0.23475	0.597	0.22725	0.61125	8.71282	7.56213	9.86352	8.70912	6.98933	10.4289	12.5699	10.9098	14.2301	12.5646	10.0835	15.0457	-0.000612825	0.0010936	0.997485	8	8	16	extracellular region [GO:0005576]
Q69ZY2	Q69ZY2	unreviewed	Q69ZY2_MOUSE	MKIAA0830 protein	Endod1 mKIAA0830	591	0.23475	0.597	0.22725	0.61125	8.71282	7.56213	9.86352	8.70912	6.98933	10.4289	12.5699	10.9098	14.2301	12.5646	10.0835	15.0457	-0.000612825	0.0010936	0.997485	8	8	16	membrane [GO:0016020]
Q9Z2Y3	Q9Z2Y3	reviewed	HOME1_MOUSE	Homer protein homolog 1 (Homer-1) (VASP/Ena-related gene up-regulated during seizure and LTP 1) (Vesl-1)	Homer1 Vesl1	366	0.12	0.298	0.11925	0.31675	17.5006	14.9316	20.0697	16.7262	14.2785	19.1739	25.2481	21.5417	28.9545	24.1308	20.5995	27.6621	-0.0652989	0.166265	0.681923	8	8	16	apical part of cell [GO:0045177]; axon [GO:0030424]; costamere [GO:0043034]; cytoplasm [GO:0005737]; dendrite [GO:0030425]; dendritic shaft [GO:0043198]; dendritic spine [GO:0043197]; excitatory synapse [GO:0060076]; glutamatergic synapse [GO:0098978]; membrane [GO:0016020]; neuron projection [GO:0043005]; neuron spine [GO:0044309]; neuronal cell body [GO:0043025]; plasma membrane [GO:0005886]; p…
Q60605-2	Q60605	reviewed	MYL6_MOUSE	Myosin light polypeptide 6 (17 kDa myosin light chain) (LC17) (Myosin light chain 3) (MLC-3) (Myosin light chain alkali 3) (Myosin light chain A3) (Smooth muscle and nonmuscle myosin light chain alkali 6)	Myl6 Myln	151	0.36375	0.871	0.37875	0.86	5.64866	4.85671	6.44061	5.61366	4.56881	6.65851	8.14929	7.00675	9.29184	8.0988	6.5914	9.6062	-0.0089663	0.0167863	0.962085	8	8	16	brush border [GO:0005903]; myosin complex [GO:0016459]; myosin II complex [GO:0016460]; unconventional myosin complex [GO:0016461]
Q60605	Q60605	reviewed	MYL6_MOUSE	Myosin light polypeptide 6 (17 kDa myosin light chain) (LC17) (Myosin light chain 3) (MLC-3) (Myosin light chain alkali 3) (Myosin light chain A3) (Smooth muscle and nonmuscle myosin light chain alkali 6)	Myl6 Myln	151	0.36375	0.871	0.37875	0.86	5.64866	4.85671	6.44061	5.61366	4.56881	6.65851	8.14929	7.00675	9.29184	8.0988	6.5914	9.6062	-0.0089663	0.0167863	0.962085	8	8	16	brush border [GO:0005903]; myosin complex [GO:0016459]; myosin II complex [GO:0016460]; unconventional myosin complex [GO:0016461]
A0A1W2P6F6	A0A1W2P6F6	unreviewed	A0A1W2P6F6_MOUSE	Myosin light polypeptide 6	Myl6	152	0.36375	0.871	0.37875	0.86	5.64866	4.85671	6.44061	5.61366	4.56881	6.65851	8.14929	7.00675	9.29184	8.0988	6.5914	9.6062	-0.0089663	0.0167863	0.962085	8	8	16
A0A1W2P7Q9	A0A1W2P7Q9	unreviewed	A0A1W2P7Q9_MOUSE	Myosin light polypeptide 6	Myl6	158	0.36375	0.871	0.37875	0.86	5.64866	4.85671	6.44061	5.61366	4.56881	6.65851	8.14929	7.00675	9.29184	8.0988	6.5914	9.6062	-0.0089663	0.0167863	0.962085	8	8	16	brush border [GO:0005903]
Q642K0	Q642K0	unreviewed	Q642K0_MOUSE	Myl6 protein (Myosin, light polypeptide 6, alkali, smooth muscle and non-muscle)	Myl6	151	0.36375	0.871	0.37875	0.86	5.64866	4.85671	6.44061	5.61366	4.56881	6.65851	8.14929	7.00675	9.29184	8.0988	6.5914	9.6062	-0.0089663	0.0167863	0.962085	8	8	16
Q3TJ38	Q3TJ38	unreviewed	Q3TJ38_MOUSE	Heterogeneous nuclear ribonucleoprotein K	Hnrnpk Hnrpk	463	0.2595	0.73625	0.25325	0.7755	7.29017	5.9776	8.60274	7.14626	5.36598	8.92654	10.5175	8.62385	12.4111	10.3099	7.74147	12.8783	-0.0287637	0.0426472	0.906469	8	8	16	cytoplasm [GO:0005737]; nucleoplasm [GO:0005654]; podosome [GO:0002102]; spliceosomal complex [GO:0005681]
Q545A2	Q545A2	unreviewed	Q545A2_MOUSE	ADP/ATP translocase (ADP,ATP carrier protein)	Slc25a5	298	0.08125	0.16925	0.07825	0.16975	29.4642	26.7151	32.2133	29.6518	26.6913	32.6122	42.5079	38.5418	46.474	42.7784	38.5074	47.0495	0.00915473	0.0298307	0.933618	8	8	16	mitochondrial inner membrane [GO:0005743]; mitochondrial nucleoid [GO:0042645]; MMXD complex [GO:0071817]
P23506-2	P23506	reviewed	PIMT_MOUSE	Protein-L-isoaspartate(D-aspartate) O-methyltransferase (PIMT) (EC 2.1.1.77) (L-isoaspartyl protein carboxyl methyltransferase) (Protein L-isoaspartyl/D-aspartyl methyltransferase) (Protein-beta-aspartate methyltransferase)	Pcmt1	227	0.16925	0.366	0.15275	0.38775	13.7096	12.0353	15.384	13.52	11.6914	15.3487	19.7788	17.3632	22.1944	19.5053	16.8671	22.1434	-0.020092	0.0507322	0.88975	8	8	16	basolateral plasma membrane [GO:0016323]; brush border membrane [GO:0031526]; cytoplasm [GO:0005737]; cytosol [GO:0005829]; extracellular space [GO:0005615]; perikaryon [GO:0043204]
P23506	P23506	reviewed	PIMT_MOUSE	Protein-L-isoaspartate(D-aspartate) O-methyltransferase (PIMT) (EC 2.1.1.77) (L-isoaspartyl protein carboxyl methyltransferase) (Protein L-isoaspartyl/D-aspartyl methyltransferase) (Protein-beta-aspartate methyltransferase)	Pcmt1	227	0.16925	0.366	0.15275	0.38775	13.7096	12.0353	15.384	13.52	11.6914	15.3487	19.7788	17.3632	22.1944	19.5053	16.8671	22.1434	-0.020092	0.0507322	0.88975	8	8	16	basolateral plasma membrane [GO:0016323]; brush border membrane [GO:0031526]; cytoplasm [GO:0005737]; cytosol [GO:0005829]; extracellular space [GO:0005615]; perikaryon [GO:0043204]
E0CYV0	E0CYV0	unreviewed	E0CYV0_MOUSE	Protein-L-isoaspartate O-methyltransferase (EC 2.1.1.77)	Pcmt1	286	0.16925	0.366	0.15275	0.38775	13.7096	12.0353	15.384	13.52	11.6914	15.3487	19.7788	17.3632	22.1944	19.5053	16.8671	22.1434	-0.020092	0.0507322	0.88975	8	8	16	cytosol [GO:0005829]
E9PWE0	E9PWE0	unreviewed	E9PWE0_MOUSE	Protein-L-isoaspartate O-methyltransferase (EC 2.1.1.77)	Pcmt1	285	0.16925	0.366	0.15275	0.38775	13.7096	12.0353	15.384	13.52	11.6914	15.3487	19.7788	17.3632	22.1944	19.5053	16.8671	22.1434	-0.020092	0.0507322	0.88975	8	8	16
F7D432	F7D432	unreviewed	F7D432_MOUSE	Protein-L-isoaspartate O-methyltransferase (EC 2.1.1.77)	Pcmt1	271	0.16925	0.366	0.15275	0.38775	13.7096	12.0353	15.384	13.52	11.6914	15.3487	19.7788	17.3632	22.1944	19.5053	16.8671	22.1434	-0.020092	0.0507322	0.88975	8	8	16	membrane [GO:0016020]
Q545L9	Q545L9	unreviewed	Q545L9_MOUSE	Protein-L-isoaspartate O-methyltransferase (EC 2.1.1.77)	Pcmt1	227	0.16925	0.366	0.15275	0.38775	13.7096	12.0353	15.384	13.52	11.6914	15.3487	19.7788	17.3632	22.1944	19.5053	16.8671	22.1434	-0.020092	0.0507322	0.88975	8	8	16
P05213	P05213	reviewed	TBA1B_MOUSE	Tubulin alpha-1B chain (EC 3.6.5.-) (Alpha-tubulin 2) (Alpha-tubulin isotype M-alpha-2) (Tubulin alpha-2 chain) [Cleaved into: Detyrosinated tubulin alpha-1B chain]	Tuba1b Tuba2	451	0.06825	0.16775	0.0665	0.1705	30.7608	28.4007	33.1209	30.5317	27.5402	33.5232	44.3785	40.9736	47.7834	44.0479	39.732	48.3637	-0.0107876	0.0392142	0.913662	8	8	16	cytoplasm [GO:0005737]; cytoplasmic microtubule [GO:0005881]; cytosol [GO:0005829]; membrane raft [GO:0045121]; microtubule [GO:0005874]; microtubule cytoskeleton [GO:0015630]; myelin sheath [GO:0043209]
Q7TT50	Q7TT50	reviewed	MRCKB_MOUSE	Serine/threonine-protein kinase MRCK beta (EC 2.7.11.1) (CDC42-binding protein kinase beta) (DMPK-like beta) (Myotonic dystrophy kinase-related CDC42-binding kinase beta) (MRCK beta) (Myotonic dystrophy protein kinase-like beta)	Cdc42bpb Kiaa1124	1713	0.30825	0.81525	0.31975	0.79225	6.35614	5.42889	7.28339	6.40962	5.25919	7.56006	9.16997	7.83223	10.5077	9.24713	7.58741	10.9069	0.0120888	0.0230009	0.948416	8	8	16	actomyosin [GO:0042641]; cell leading edge [GO:0031252]; cell-cell junction [GO:0005911]; cytoplasm [GO:0005737]; cytoskeleton [GO:0005856]; lamellipodium [GO:0030027]; plasma membrane [GO:0005886]
B2RQQ7	B2RQQ7	unreviewed	B2RQQ7_MOUSE	non-specific serine/threonine protein kinase (EC 2.7.11.1)	Cdc42bpb	1713	0.30825	0.81525	0.31975	0.79225	6.35614	5.42889	7.28339	6.40962	5.25919	7.56006	9.16997	7.83223	10.5077	9.24713	7.58741	10.9069	0.0120888	0.0230009	0.948416	8	8	16	cytoplasm [GO:0005737]; lamellipodium [GO:0030027]
P56480	P56480	reviewed	ATPB_MOUSE	ATP synthase subunit beta, mitochondrial (EC 7.1.2.2) (ATP synthase F1 subunit beta)	Atp5f1b Atp5b	529	0.07525	0.172	0.07375	0.17175	29.576	27.3265	31.8255	29.7558	26.7191	32.7925	42.6691	39.4238	45.9145	42.9285	38.5475	47.3096	0.00874366	0.0306072	0.93195	8	8	16	cell surface [GO:0009986]; membrane [GO:0016020]; membrane raft [GO:0045121]; mitochondrial inner membrane [GO:0005743]; mitochondrial membrane [GO:0031966]; mitochondrial nucleoid [GO:0042645]; mitochondrial proton-transporting ATP synthase complex [GO:0005753]; mitochondrial proton-transporting ATP synthase complex, catalytic sector F(1) [GO:0000275]; mitochondrion [GO:0005739]; myelin sheath […
P62814	P62814	reviewed	VATB2_MOUSE	V-type proton ATPase subunit B, brain isoform (V-ATPase subunit B 2) (Endomembrane proton pump 58 kDa subunit) (Vacuolar proton pump subunit B 2)	Atp6v1b2 Atp6b2 Vat2	511	0.163	0.4115	0.16275	0.43125	12.7063	11.172	14.2407	12.2916	10.6174	13.9658	18.3314	16.1178	20.5449	17.7331	15.3177	20.1484	-0.0478751	0.134611	0.733481	8	8	16	apical plasma membrane [GO:0016324]; clathrin-coated vesicle membrane [GO:0030665]; cytoplasm [GO:0005737]; cytosol [GO:0005829]; extrinsic component of synaptic vesicle membrane [GO:0098850]; intracellular membrane-bounded organelle [GO:0043231]; melanosome [GO:0042470]; microvillus [GO:0005902]; myelin sheath [GO:0043209]; plasma membrane [GO:0005886]; ruffle [GO:0001726]; vacuolar proton-trans…
A0A1S6GWG6	A0A1S6GWG6	unreviewed	A0A1S6GWG6_MOUSE	Vacuolar proton pump subunit B (V-ATPase subunit B) (Vacuolar proton pump subunit B)	Atp6v1b2	540	0.163	0.4115	0.16275	0.43125	12.7063	11.172	14.2407	12.2916	10.6174	13.9658	18.3314	16.1178	20.5449	17.7331	15.3177	20.1484	-0.0478751	0.134611	0.733481	8	8	16	apical plasma membrane [GO:0016324]; cytoplasm [GO:0005737]; proton-transporting V-type ATPase, V1 domain [GO:0033180]
P60879	P60879	reviewed	SNP25_MOUSE	Synaptosomal-associated protein 25 (SNAP-25) (Super protein) (SUP) (Synaptosomal-associated 25 kDa protein)	Snap25 Snap	206	0.43975	1.0585	0.44325	1.07825	4.50456	3.82196	5.18716	4.45527	3.60517	5.30536	6.49871	5.51393	7.48348	6.42759	5.20117	7.65401	-0.0158746	0.0290142	0.935375	8	8	16	actin cytoskeleton [GO:0015629]; axon [GO:0030424]; axonal growth cone [GO:0044295]; BLOC-1 complex [GO:0031083]; cell cortex [GO:0005938]; cytoplasm [GO:0005737]; cytoskeleton [GO:0005856]; endosome [GO:0005768]; extrinsic component of presynaptic membrane [GO:0098888]; filopodium [GO:0030175]; glutamatergic synapse [GO:0098978]; growth cone [GO:0030426]; lamellipodium [GO:0030027]; membrane [GO…
P50518	P50518	reviewed	VATE1_MOUSE	V-type proton ATPase subunit E 1 (V-ATPase subunit E 1) (V-ATPase 31 kDa subunit) (p31) (Vacuolar proton pump subunit E 1)	Atp6v1e1 Atp6e Atp6e2	226	0.18075	0.444	0.17825	0.443	11.6693	10.3747	12.964	11.7511	10.2671	13.235	16.8353	14.9676	18.703	16.9532	14.8123	19.0941	0.0100683	0.0265224	0.940757	8	8	16	apical plasma membrane [GO:0016324]; clathrin-coated vesicle membrane [GO:0030665]; cytoplasm [GO:0005737]; cytosol [GO:0005829]; endosome [GO:0005768]; extrinsic component of synaptic vesicle membrane [GO:0098850]; microvillus [GO:0005902]; mitochondrion [GO:0005739]; vacuolar proton-transporting V-type ATPase, V1 domain [GO:0000221]
Q61990-2	Q61990	reviewed	PCBP2_MOUSE	Poly(rC)-binding protein 2 (Alpha-CP2) (CTBP) (CBP) (Putative heterogeneous nuclear ribonucleoprotein X) (hnRNP X)	Pcbp2 Cbp Hnrnpx Hnrpx	362	0.30675	0.8195	0.314	0.83275	6.38717	4.99041	7.78394	6.27368	4.8448	7.70256	9.21475	7.19964	11.2299	9.05101	6.98957	11.1124	-0.0258656	0.0369047	0.918534	8	8	16	cytoplasm [GO:0005737]; cytosol [GO:0005829]; nucleoplasm [GO:0005654]; nucleus [GO:0005634]; postsynaptic density [GO:0014069]; ribonucleoprotein complex [GO:1990904]
P68369	P68369	reviewed	TBA1A_MOUSE	Tubulin alpha-1A chain (EC 3.6.5.-) (Alpha-tubulin 1) (Alpha-tubulin isotype M-alpha-1) (Tubulin alpha-1 chain) [Cleaved into: Detyrosinated tubulin alpha-1A chain]	Tuba1a Tuba1	451	0.068	0.167	0.0665	0.1695	30.8914	28.5721	33.2107	30.6738	27.7317	33.6158	44.5669	41.2209	47.913	44.2529	40.0084	48.4974	-0.0102017	0.0378045	0.916633	8	8	16	axonemal microtubule [GO:0005879]; condensed chromosome [GO:0000793]; cytoplasm [GO:0005737]; cytoplasmic microtubule [GO:0005881]; cytoplasmic ribonucleoprotein granule [GO:0036464]; cytosol [GO:0005829]; membrane raft [GO:0045121]; microtubule [GO:0005874]; microtubule cytoskeleton [GO:0015630]; myelin sheath [GO:0043209]; neuromuscular junction [GO:0031594]; plasma membrane [GO:0005886]; recyc…
O08749	O08749	reviewed	DLDH_MOUSE	Dihydrolipoyl dehydrogenase, mitochondrial (EC 1.8.1.4) (Dihydrolipoamide dehydrogenase)	Dld	509	0.06375	0.13775	0.06375	0.14175	36.4691	32.9031	40.0351	35.6867	31.2123	40.1612	52.6138	47.4692	57.7585	51.4851	45.0298	57.9403	-0.0312881	0.0964363	0.800873	8	8	16	acetyltransferase complex [GO:1902493]; acrosomal matrix [GO:0043159]; cilium [GO:0005929]; dihydrolipoyl dehydrogenase complex [GO:0045240]; mitochondrial alpha-ketoglutarate dehydrogenase complex [GO:0005947]; mitochondrial matrix [GO:0005759]; mitochondrial pyruvate dehydrogenase complex [GO:0005967]; mitochondrion [GO:0005739]; motile cilium [GO:0031514]; myelin sheath [GO:0043209]; nucleus […
Q8C2E1	Q8C2E1	unreviewed	Q8C2E1_MOUSE	Protein phosphatase 2 scaffold subunit Aalpha	Ppp2r1a	589	0.27875	0.66	0.27425	0.6915	7.63553	6.71156	8.55951	7.45422	6.36212	8.54632	11.0157	9.68273	12.3488	10.7542	9.17859	12.3297	-0.0346721	0.0885068	0.81563	8	8	16
Q5FW97	Q5FW97	unreviewed	Q5FW97_MOUSE	Alpha-enolase (EC 4.2.1.11) (2-phospho-D-glycerate hydro-lyase) (Enolase 1) (Non-neural enolase)	EG433182 Eno1	434	0.1775	0.38225	0.1555	0.38825	13.0898	11.6498	14.5299	13.4425	11.6593	15.2256	18.8847	16.8071	20.9622	19.3934	16.8209	21.9659	0.0383509	0.110328	0.775662	8	8	16	phosphopyruvate hydratase complex [GO:0000015]
Q9D051	Q9D051	reviewed	ODPB_MOUSE	Pyruvate dehydrogenase E1 component subunit beta, mitochondrial (PDHE1-B) (EC 1.2.4.1)	Pdhb	359	0.067	0.139	0.06925	0.1385	35.8334	32.202	39.4649	35.6807	31.8364	39.5249	51.6967	46.4577	56.9358	51.4763	45.9302	57.0224	-0.00616391	0.0182108	0.958935	8	8	16	acetyltransferase complex [GO:1902493]; catalytic complex [GO:1902494]; dihydrolipoyl dehydrogenase complex [GO:0045240]; mitochondrial pyruvate dehydrogenase complex [GO:0005967]; mitochondrion [GO:0005739]; nucleoplasm [GO:0005654]; pyruvate dehydrogenase complex [GO:0045254]
Q8K0T0	Q8K0T0	reviewed	RTN1_MOUSE	Reticulon-1 (Neuroendocrine-specific protein)	Rtn1 Nsp	780	0.32475	0.94075	0.305	0.91225	5.66861	4.61389	6.72333	5.95087	4.73113	7.1706	8.17808	6.65644	9.69971	8.58528	6.82557	10.345	0.0701044	0.128096	0.744567	8	8	16	dendrite [GO:0030425]; endoplasmic reticulum [GO:0005783]; endoplasmic reticulum membrane [GO:0005789]; Golgi membrane [GO:0000139]; neuron projection [GO:0043005]; neuronal cell body [GO:0043025]; postsynaptic density [GO:0014069]; smooth endoplasmic reticulum [GO:0005790]
Q4FJL2	Q4FJL2	unreviewed	Q4FJL2_MOUSE	Reticulon	Rtn1	780	0.32475	0.94075	0.305	0.91225	5.66861	4.61389	6.72333	5.95087	4.73113	7.1706	8.17808	6.65644	9.69971	8.58528	6.82557	10.345	0.0701044	0.128096	0.744567	8	8	16	endoplasmic reticulum membrane [GO:0005789]; Golgi membrane [GO:0000139]
P47708	P47708	reviewed	RP3A_MOUSE	Rabphilin-3A (Exophilin-1)	Rph3a	681	0.24075	0.616	0.2535	0.62375	8.4619	7.16631	9.75749	8.27939	6.77655	9.78223	12.2079	10.3388	14.0771	11.9446	9.7765	14.1128	-0.0314572	0.0620105	0.866941	8	8	16	cholinergic synapse [GO:0098981]; cytosol [GO:0005829]; dendritic spine [GO:0043197]; extrinsic component of membrane [GO:0019898]; extrinsic component of synaptic vesicle membrane [GO:0098850]; neuromuscular junction [GO:0031594]; neuron projection [GO:0043005]; postsynaptic membrane [GO:0045211]; protein-containing complex [GO:0032991]; secretory granule [GO:0030141]; synapse [GO:0045202]; syna…
Q768S5	Q768S5	unreviewed	Q768S5_MOUSE	Rabphilin	Rph3a rph	681	0.24075	0.616	0.2535	0.62375	8.4619	7.16631	9.75749	8.27939	6.77655	9.78223	12.2079	10.3388	14.0771	11.9446	9.7765	14.1128	-0.0314572	0.0620105	0.866941	8	8	16	actin cytoskeleton [GO:0015629]; membrane [GO:0016020]; presynapse [GO:0098793]
Q4W4C9	Q4W4C9	unreviewed	Q4W4C9_MOUSE	Visinin-like protein 1	Vsnl1 Nvp-1	191	0.34675	0.8765	0.354	0.8695	5.75337	4.90277	6.60397	5.75261	4.76781	6.73741	8.30036	7.0732	9.52751	8.29926	6.87849	9.72003	-0.000190549	0.000356615	0.999179	8	8	16
Q9QZX7-2	Q9QZX7	reviewed	SRR_MOUSE	Serine racemase (EC 5.1.1.18) (D-serine ammonia-lyase) (D-serine dehydratase) (EC 4.3.1.18) (L-serine ammonia-lyase) (L-serine dehydratase) (EC 4.3.1.17)	Srr	339	0.1555	0.41425	0.15475	0.4115	12.8123	11.0666	14.558	12.9079	10.9479	14.8679	18.4843	15.9658	21.0027	18.6222	15.7945	21.4498	0.0107238	0.0231486	0.948094	8	8	16	apical part of cell [GO:0045177]; cytoplasm [GO:0005737]; neuronal cell body [GO:0043025]
Q9QZX7	Q9QZX7	reviewed	SRR_MOUSE	Serine racemase (EC 5.1.1.18) (D-serine ammonia-lyase) (D-serine dehydratase) (EC 4.3.1.18) (L-serine ammonia-lyase) (L-serine dehydratase) (EC 4.3.1.17)	Srr	339	0.1555	0.41425	0.15475	0.4115	12.8123	11.0666	14.558	12.9079	10.9479	14.8679	18.4843	15.9658	21.0027	18.6222	15.7945	21.4498	0.0107238	0.0231486	0.948094	8	8	16	apical part of cell [GO:0045177]; cytoplasm [GO:0005737]; neuronal cell body [GO:0043025]
Q80Z24	Q80Z24	reviewed	NEGR1_MOUSE	Neuronal growth regulator 1 (Kindred of IgLON) (Kilon) (Neurotractin)	Negr1 Kiaa3001 Ntra	348	0.094	0.28975	0.09825	0.2985	18.8303	15.5868	22.0739	18.256	14.9103	21.6017	27.1664	22.487	31.8459	26.3379	21.511	31.1647	-0.0446877	0.0857658	0.820794	8	8	16	dendrite [GO:0030425]; neuronal cell body [GO:0043025]; plasma membrane [GO:0005886]; side of membrane [GO:0098552]
A0A4W9	A0A4W9	unreviewed	A0A4W9_MOUSE	Neuronal growth regulator 1	Negr1	329	0.094	0.28975	0.09825	0.2985	18.8303	15.5868	22.0739	18.256	14.9103	21.6017	27.1664	22.487	31.8459	26.3379	21.511	31.1647	-0.0446877	0.0857658	0.820794	8	8	16
D3Z4T6	D3Z4T6	unreviewed	D3Z4T6_MOUSE	Neuronal growth regulator 1	Negr1	329	0.094	0.28975	0.09825	0.2985	18.8303	15.5868	22.0739	18.256	14.9103	21.6017	27.1664	22.487	31.8459	26.3379	21.511	31.1647	-0.0446877	0.0857658	0.820794	8	8	16
Q80TT4	Q80TT4	unreviewed	Q80TT4_MOUSE	MKIAA0719 protein	Tomm70a D16Wsu109e mKIAA0719	626	0.1205	0.26875	0.11975	0.287	18.851	17.2801	20.4218	17.974	16.1744	19.7736	27.1962	24.9299	29.4625	25.9311	23.3348	28.5273	-0.0687232	0.317581	0.481303	8	8	16	membrane [GO:0016020]
Q8C8R3-4	Q8C8R3	reviewed	ANK2_MOUSE	Ankyrin-2 (ANK-2) (Ankyrin-B) (Brain ankyrin)	Ank2 AnkB	3898	0.1815	0.3955	0.163	0.39	12.699	11.1257	14.2722	13.2513	11.1865	15.3161	18.3207	16.0509	20.5905	19.1176	16.1387	22.0964	0.0614224	0.16128	0.689795	8	8	16	A band [GO:0031672]; basolateral plasma membrane [GO:0016323]; costamere [GO:0043034]; cytoplasm [GO:0005737]; cytoskeleton [GO:0005856]; early endosome [GO:0005769]; extrinsic component of cytoplasmic side of plasma membrane [GO:0031234]; intercalated disc [GO:0014704]; lysosome [GO:0005764]; M band [GO:0031430]; mitochondrion [GO:0005739]; paranodal junction [GO:0033010]; perinuclear region of …
Q7TQF7	Q7TQF7	reviewed	AMPH_MOUSE	Amphiphysin	Amph Amph1	686	0.10625	0.2135	0.11225	0.2175	23.1791	20.3796	25.9785	22.5973	18.7676	26.4269	33.4403	29.4016	37.479	32.601	27.076	38.126	-0.036673	0.0852904	0.821693	8	8	16	axon terminus [GO:0043679]; cytoskeleton [GO:0005856]; extrinsic component of synaptic vesicle membrane [GO:0098850]; glutamatergic synapse [GO:0098978]; leading edge membrane [GO:0031256]; photoreceptor ribbon synapse [GO:0098684]; plasma membrane [GO:0005886]; presynapse [GO:0098793]; presynaptic endocytic zone [GO:0098833]; synaptic vesicle [GO:0008021]
A0A0G2JEG8	A0A0G2JEG8	unreviewed	A0A0G2JEG8_MOUSE	Amphiphysin	Amph	690	0.10625	0.2135	0.11225	0.2175	23.1791	20.3796	25.9785	22.5973	18.7676	26.4269	33.4403	29.4016	37.479	32.601	27.076	38.126	-0.036673	0.0852904	0.821693	8	8	16	cytoplasm [GO:0005737]
A0A668KM31	A0A668KM31	unreviewed	A0A668KM31_MOUSE	Amphiphysin	Amph	820	0.10625	0.2135	0.11225	0.2175	23.1791	20.3796	25.9785	22.5973	18.7676	26.4269	33.4403	29.4016	37.479	32.601	27.076	38.126	-0.036673	0.0852904	0.821693	8	8	16	cytoplasm [GO:0005737]; leading edge membrane [GO:0031256]
P63242	P63242	reviewed	IF5A1_MOUSE	Eukaryotic translation initiation factor 5A-1 (eIF-5A-1) (eIF-5A1) (Eukaryotic initiation factor 5A isoform 1) (eIF-5A) (eIF-4D)	Eif5a	154	0.3325	0.8595	0.306	0.83425	5.94146	5.00427	6.87865	6.31787	5.0505	7.58523	8.57172	7.21964	9.92379	9.11476	7.28634	10.9432	0.0886197	0.185323	0.652645	8	8	16	annulate lamellae [GO:0005642]; cytoplasm [GO:0005737]; dendrite [GO:0030425]; endoplasmic reticulum membrane [GO:0005789]; neuronal cell body [GO:0043025]; nuclear pore [GO:0005643]; nucleus [GO:0005634]; synapse [GO:0045202]
Q99LX0	Q99LX0	reviewed	PARK7_MOUSE	Parkinson disease protein 7 homolog (Maillard deglycase) (Parkinsonism-associated deglycase) (Protein DJ-1) (DJ-1) (Protein/nucleic acid deglycase DJ-1) (EC 3.1.2.-, EC 3.5.1.-, EC 3.5.1.124)	Park7	189	0.10425	0.30275	0.11125	0.31925	17.7947	15.4021	20.1874	16.8533	14.4787	19.2279	25.6724	22.2205	29.1242	24.3141	20.8883	27.74	-0.0784213	0.224588	0.596228	8	8	16	axon [GO:0030424]; cell body [GO:0044297]; chromatin [GO:0000785]; cytoplasm [GO:0005737]; cytosol [GO:0005829]; endoplasmic reticulum [GO:0005783]; membrane raft [GO:0045121]; mitochondrial intermembrane space [GO:0005758]; mitochondrial matrix [GO:0005759]; mitochondrion [GO:0005739]; neuron projection [GO:0043005]; nucleoplasm [GO:0005654]; nucleus [GO:0005634]; perinuclear region of cytoplasm…
V9GZG5	V9GZG5	unreviewed	V9GZG5_MOUSE	glutamine synthetase (EC 6.3.1.2)		371	0.21825	0.59025	0.21975	0.59375	8.97257	8.02861	9.91653	8.93293	7.79973	10.0661	12.9447	11.5828	14.3065	12.8875	11.2526	14.5224	-0.00638761	0.0169045	0.961824	8	8	16
P18760	P18760	reviewed	COF1_MOUSE	Cofilin-1 (Cofilin, non-muscle isoform)	Cfl1	166	0.12875	0.47275	0.12525	0.494	12.132	9.65125	14.6128	11.8645	8.81464	14.9143	17.5028	13.9238	21.0819	17.1168	12.7168	21.5167	-0.0321772	0.0447577	0.902074	8	8	16	actin cytoskeleton [GO:0015629]; cell leading edge [GO:0031252]; cell-cell junction [GO:0005911]; cofilin-actin rod [GO:0090732]; cortical actin cytoskeleton [GO:0030864]; cytoplasm [GO:0005737]; cytosol [GO:0005829]; dendritic spine [GO:0043197]; extracellular region [GO:0005576]; filopodium [GO:0030175]; focal adhesion [GO:0005925]; glutamatergic synapse [GO:0098978]; growth cone [GO:0030426]; …
F8WGL3	F8WGL3	unreviewed	F8WGL3_MOUSE	Cofilin-1 (Cofilin, non-muscle isoform)	Cfl1	227	0.12875	0.47275	0.12525	0.494	12.132	9.65125	14.6128	11.8645	8.81464	14.9143	17.5028	13.9238	21.0819	17.1168	12.7168	21.5167	-0.0321772	0.0447577	0.902074	8	8	16	actin cytoskeleton [GO:0015629]
G5E884	G5E884	unreviewed	G5E884_MOUSE	non-specific serine/threonine protein kinase (EC 2.7.11.1)	Pak1	544	0.2695	0.64625	0.3035	0.68675	7.85595	6.69785	9.01404	7.22476	5.88392	8.5656	11.3337	9.66296	13.0045	10.4231	8.48871	12.3576	-0.120835	0.305514	0.494865	8	8	16	actin filament [GO:0005884]; cell-cell junction [GO:0005911]; cytosol [GO:0005829]; nucleoplasm [GO:0005654]; plasma membrane [GO:0005886]; protein-containing complex [GO:0032991]; ruffle [GO:0001726]
P62962	P62962	reviewed	PROF1_MOUSE	Profilin-1 (Profilin I)	Pfn1	140	0.16525	0.41175	0.16125	0.4115	12.6479	11.1196	14.1763	12.7715	10.7048	14.8382	18.2471	16.0422	20.452	18.4254	15.4437	21.407	0.0140276	0.0309464	0.931223	8	8	16	cell cortex [GO:0005938]; cytoplasm [GO:0005737]; cytoskeleton [GO:0005856]; cytosol [GO:0005829]; extracellular region [GO:0005576]; glutamatergic synapse [GO:0098978]; nucleus [GO:0005634]; parallel fiber to Purkinje cell synapse [GO:0098688]; postsynapse [GO:0098794]; presynapse [GO:0098793]; Schaffer collateral - CA1 synapse [GO:0098685]
Q5SX50	Q5SX50	unreviewed	Q5SX50_MOUSE	Profilin	Pfn1	140	0.16525	0.41175	0.16125	0.4115	12.6479	11.1196	14.1763	12.7715	10.7048	14.8382	18.2471	16.0422	20.452	18.4254	15.4437	21.407	0.0140276	0.0309464	0.931223	8	8	16	cell cortex [GO:0005938]; nucleus [GO:0005634]
Q61598	Q61598	reviewed	GDIB_MOUSE	Rab GDP dissociation inhibitor beta (Rab GDI beta) (GDI-3) (Guanosine diphosphate dissociation inhibitor 2) (GDI-2)	Gdi2 Gdi3	445	0.23725	0.5675	0.24175	0.5665	8.99737	7.80297	10.1918	8.94335	7.96326	9.92343	12.9805	11.2573	14.7036	12.9025	11.4886	14.3165	-0.00868878	0.0221894	0.95019	8	8	16	cytoplasm [GO:0005737]; Golgi apparatus [GO:0005794]; membrane [GO:0016020]; myelin sheath [GO:0043209]; synapse [GO:0045202]
Q3UPA3	Q3UPA3	unreviewed	Q3UPA3_MOUSE	Rab GDP dissociation inhibitor	Gdi2	512	0.23725	0.5675	0.24175	0.5665	8.99737	7.80297	10.1918	8.94335	7.96326	9.92343	12.9805	11.2573	14.7036	12.9025	11.4886	14.3165	-0.00868878	0.0221894	0.95019	8	8	16	cytoplasm [GO:0005737]
P14231	P14231	reviewed	AT1B2_MOUSE	Sodium/potassium-transporting ATPase subunit beta-2 (Adhesion molecule in glia) (AMOG) (Sodium/potassium-dependent ATPase subunit beta-2)	Atp1b2	290	0.1395	0.31175	0.137	0.33225	16.2446	15.0081	17.4812	15.5714	14.0994	17.0434	23.436	21.6521	25.22	22.4648	20.3412	24.5884	-0.0610617	0.298831	0.502538	8	8	16	apical plasma membrane [GO:0016324]; astrocyte end-foot [GO:0097450]; astrocyte projection [GO:0097449]; cell body membrane [GO:0044298]; cell periphery [GO:0071944]; cell projection membrane [GO:0031253]; cytoplasm [GO:0005737]; external side of plasma membrane [GO:0009897]; lateral plasma membrane [GO:0016328]; membrane [GO:0016020]; neuron to neuron synapse [GO:0098984]; photoreceptor inner se…
Q3UR55	Q3UR55	unreviewed	Q3UR55_MOUSE	Sodium/potassium-transporting ATPase subunit beta	Atp1b2 RP23-56I20.2-001	290	0.1395	0.31175	0.137	0.33225	16.2446	15.0081	17.4812	15.5714	14.0994	17.0434	23.436	21.6521	25.22	22.4648	20.3412	24.5884	-0.0610617	0.298831	0.502538	8	8	16	apical plasma membrane [GO:0016324]; astrocyte projection [GO:0097449]; lateral plasma membrane [GO:0016328]; sodium:potassium-exchanging ATPase complex [GO:0005890]
P35564	P35564	reviewed	CALX_MOUSE	Calnexin	Canx	591	0.327	0.8055	0.28225	0.835	6.24227	5.49272	6.99182	6.51444	5.09016	7.93871	9.0057	7.92433	10.0871	9.39835	7.34355	11.4531	0.0615692	0.123054	0.753262	8	8	16	axon [GO:0030424]; dendrite cytoplasm [GO:0032839]; dendritic spine [GO:0043197]; endoplasmic reticulum [GO:0005783]; endoplasmic reticulum membrane [GO:0005789]; endoplasmic reticulum quality control compartment [GO:0044322]; glutamatergic synapse [GO:0098978]; lumenal side of endoplasmic reticulum membrane [GO:0098553]; melanosome [GO:0042470]; membrane [GO:0016020]; mitochondria-associated end…
Q5SUC3	Q5SUC3	unreviewed	Q5SUC3_MOUSE	Calnexin	Canx	591	0.327	0.8055	0.28225	0.835	6.24227	5.49272	6.99182	6.51444	5.09016	7.93871	9.0057	7.92433	10.0871	9.39835	7.34355	11.4531	0.0615692	0.123054	0.753262	8	8	16	endoplasmic reticulum membrane [GO:0005789]; mitochondria-associated endoplasmic reticulum membrane [GO:0044233]
Q91V12-3	Q91V12	reviewed	BACH_MOUSE	Cytosolic acyl coenzyme A thioester hydrolase (EC 3.1.2.2) (Acyl-CoA thioesterase 7) (Brain acyl-CoA hydrolase) (BACH) (CTE-IIa) (CTE-II) (Long chain acyl-CoA thioester hydrolase)	Acot7 Bach	381	0.2785	0.70225	0.2635	0.68325	7.3047	6.57561	8.03379	7.64958	6.28568	9.01348	10.5385	9.4866	11.5903	11.036	9.06832	13.0037	0.0665556	0.170617	0.675123	8	8	16	cytoplasm [GO:0005737]; cytosol [GO:0005829]; mitochondrial matrix [GO:0005759]; neuron projection [GO:0043005]; neuronal cell body [GO:0043025]; nucleoplasm [GO:0005654]
Q99LR1	Q99LR1	reviewed	ABD12_MOUSE	Lysophosphatidylserine lipase ABHD12 (EC 3.1.1.-) (2-arachidonoylglycerol hydrolase ABHD12) (Abhydrolase domain-containing protein 12) (Monoacylglycerol lipase ABHD12) (EC 3.1.1.23) (Oxidized phosphatidylserine lipase ABHD12) (EC 3.1.-.-)	Abhd12	398	0.40775	1.05375	0.4325	1.0325	4.725	3.84612	5.60388	4.60999	4.05504	5.16494	6.81674	5.54878	8.08469	6.65081	5.85019	7.45144	-0.0355502	0.0760272	0.839407	8	8	16	AMPA glutamate receptor complex [GO:0032281]; cytoplasm [GO:0005737]; dendrite cytoplasm [GO:0032839]; endoplasmic reticulum membrane [GO:0005789]; membrane [GO:0016020]; mitochondrion [GO:0005739]
P62082	P62082	reviewed	RS7_MOUSE	Small ribosomal subunit protein eS7 (40S ribosomal protein S7)	Rps7	194	0.18275	0.46575	0.195	0.474	11.246	9.73134	12.7606	10.9727	8.78463	13.1608	16.2245	14.0394	18.4097	15.8303	12.6735	18.987	-0.0354916	0.0699961	0.851146	8	8	16	centrosome [GO:0005813]; cytoplasm [GO:0005737]; cytosol [GO:0005829]; cytosolic ribosome [GO:0022626]; cytosolic small ribosomal subunit [GO:0022627]; endoplasmic reticulum [GO:0005783]; nucleolus [GO:0005730]; nucleus [GO:0005634]; postsynapse [GO:0098794]; protein-containing complex [GO:0032991]; ribonucleoprotein complex [GO:1990904]; ribosome [GO:0005840]; small-subunit processome [GO:003204…
Q4FZE6	Q4FZE6	unreviewed	Q4FZE6_MOUSE	40S ribosomal protein S7	Rps7 Rps7A	194	0.18275	0.46575	0.195	0.474	11.246	9.73134	12.7606	10.9727	8.78463	13.1608	16.2245	14.0394	18.4097	15.8303	12.6735	18.987	-0.0354916	0.0699961	0.851146	8	8	16	centrosome [GO:0005813]; cytosolic small ribosomal subunit [GO:0022627]; endoplasmic reticulum [GO:0005783]; nucleolus [GO:0005730]; small-subunit processome [GO:0032040]
P68368	P68368	reviewed	TBA4A_MOUSE	Tubulin alpha-4A chain (EC 3.6.5.-) (Alpha-tubulin 4) (Alpha-tubulin isotype M-alpha-4) (Tubulin alpha-4 chain)	Tuba4a Tuba4	448	0.06775	0.1665	0.066	0.16925	30.989	28.5622	33.4157	30.7534	27.7817	33.725	44.7076	41.2066	48.2086	44.3677	40.0806	48.6549	-0.0110094	0.0400926	0.911816	8	8	16	cytoplasm [GO:0005737]; cytoskeleton [GO:0005856]; microtubule [GO:0005874]; microtubule cytoskeleton [GO:0015630]
Q91V41	Q91V41	reviewed	RAB14_MOUSE	Ras-related protein Rab-14	Rab14	215	0.251	0.64925	0.249	0.64775	8.02897	6.95154	9.10641	8.07079	6.88581	9.25577	11.5834	10.029	13.1378	11.6437	9.93412	13.3533	0.00749396	0.0164075	0.962925	8	8	16	alveolar lamellar body [GO:0097208]; apical plasma membrane [GO:0016324]; cytoplasmic vesicle membrane [GO:0030659]; cytosol [GO:0005829]; early endosome [GO:0005769]; early endosome membrane [GO:0031901]; endomembrane system [GO:0012505]; Golgi membrane [GO:0000139]; Golgi stack [GO:0005795]; intracellular membrane-bounded organelle [GO:0043231]; late endosome [GO:0005770]; lysosome [GO:0005764]…
Q50HX4	Q50HX4	unreviewed	Q50HX4_MOUSE	Ras-related protein Rab-14	Rab14 rab14	215	0.251	0.64925	0.249	0.64775	8.02897	6.95154	9.10641	8.07079	6.88581	9.25577	11.5834	10.029	13.1378	11.6437	9.93412	13.3533	0.00749396	0.0164075	0.962925	8	8	16	cytosol [GO:0005829]; early endosome membrane [GO:0031901]; Golgi membrane [GO:0000139]; phagocytic vesicle [GO:0045335]; recycling endosome [GO:0055037]; trans-Golgi network [GO:0005802]
P56399	P56399	reviewed	UBP5_MOUSE	Ubiquitin carboxyl-terminal hydrolase 5 (EC 3.4.19.12) (Deubiquitinating enzyme 5) (Isopeptidase T) (Ubiquitin thioesterase 5) (Ubiquitin-specific-processing protease 5)	Usp5 Isot	858	0.23375	0.53975	0.2115	0.561	9.35881	8.33866	10.379	9.49991	7.50394	11.4959	13.5019	12.0301	14.9737	13.7055	10.8259	16.585	0.0215876	0.0411657	0.909566	8	8	16	cytosol [GO:0005829]; nucleus [GO:0005634]
Q3U4W8	Q3U4W8	unreviewed	Q3U4W8_MOUSE	Ubiquitin carboxyl-terminal hydrolase (EC 3.4.19.12)	Usp5	835	0.23375	0.53975	0.2115	0.561	9.35881	8.33866	10.379	9.49991	7.50394	11.4959	13.5019	12.0301	14.9737	13.7055	10.8259	16.585	0.0215876	0.0411657	0.909566	8	8	16
Q66JR8	Q66JR8	unreviewed	Q66JR8_MOUSE	Eukaryotic translation initiation factor 5A-1 (Eukaryotic initiation factor 5A isoform 1) (eIF-4D)	Ptms	211	0.3295	0.81375	0.294	0.8035	6.18448	5.28114	7.08781	6.57685	5.29716	7.85655	8.92231	7.61908	10.2255	9.48839	7.64218	11.3346	0.0887462	0.196433	0.636161	8	8	16	endoplasmic reticulum membrane [GO:0005789]
F8WIV5	F8WIV5	unreviewed	F8WIV5_MOUSE	dynamin GTPase (EC 3.6.5.5)	Dnm2	870	0.2055	0.48025	0.22375	0.509	10.634	9.1857	12.0823	9.94134	8.36626	11.5164	15.3416	13.2522	17.4311	14.3423	12.07	16.6147	-0.0971743	0.270305	0.536654	8	8	16	microtubule [GO:0005874]
Q3T9X3	Q3T9X3	unreviewed	Q3T9X3_MOUSE	dynamin GTPase (EC 3.6.5.5)	Dnm2	860	0.2055	0.48025	0.22375	0.509	10.634	9.1857	12.0823	9.94134	8.36626	11.5164	15.3416	13.2522	17.4311	14.3423	12.07	16.6147	-0.0971743	0.270305	0.536654	8	8	16	microtubule [GO:0005874]
P52503	P52503	reviewed	NDUS6_MOUSE	NADH dehydrogenase [ubiquinone] iron-sulfur protein 6, mitochondrial (Complex I-13kD-A) (CI-13kD-A) (NADH-ubiquinone oxidoreductase 13 kDa-A subunit)	Ndufs6 Ip13	116	0.10925	0.26025	0.10975	0.2695	19.7686	18.3816	21.1556	19.247	17.1988	21.2951	28.52	26.519	30.521	27.7675	24.8127	30.7223	-0.0385785	0.159566	0.692523	8	8	16	mitochondrial inner membrane [GO:0005743]; mitochondrial respiratory chain complex I [GO:0005747]; mitochondrion [GO:0005739]
P28656	P28656	reviewed	NP1L1_MOUSE	Nucleosome assembly protein 1-like 1 (Brain protein DN38) (NAP-1-related protein)	Nap1l1 Nrp	391	0.30525	0.88775	0.32275	0.92125	6.05685	4.7377	7.37599	5.84905	4.21187	7.48623	8.73818	6.83505	10.6413	8.43839	6.07644	10.8003	-0.0503649	0.0671001	0.85684	8	8	16	chromatin [GO:0000785]; cytoplasm [GO:0005737]; melanosome [GO:0042470]; nucleus [GO:0005634]
Q3TF41	Q3TF41	unreviewed	Q3TF41_MOUSE	Nucleosome assembly protein 1-like 1	Nap1l1	368	0.30525	0.88775	0.32275	0.92125	6.05685	4.7377	7.37599	5.84905	4.21187	7.48623	8.73818	6.83505	10.6413	8.43839	6.07644	10.8003	-0.0503649	0.0671001	0.85684	8	8	16	nucleus [GO:0005634]
Q8BSH9	Q8BSH9	unreviewed	Q8BSH9_MOUSE	Nucleosome assembly protein 1-like 1	Nap1l1	383	0.30525	0.88775	0.32275	0.92125	6.05685	4.7377	7.37599	5.84905	4.21187	7.48623	8.73818	6.83505	10.6413	8.43839	6.07644	10.8003	-0.0503649	0.0671001	0.85684	8	8	16	nucleus [GO:0005634]
Q62048	Q62048	reviewed	PEA15_MOUSE	Astrocytic phosphoprotein PEA-15 (15 kDa phosphoprotein enriched in astrocytes)	Pea15 Pea15a	130	0.252	0.6485	0.26175	0.67525	8.0389	6.78319	9.29461	7.71452	6.52334	8.90571	11.5977	9.78607	13.4093	11.1297	9.41119	12.8482	-0.0594208	0.138759	0.726509	8	8	16	cytosol [GO:0005829]; intracellular membrane-bounded organelle [GO:0043231]; microtubule associated complex [GO:0005875]; nucleoplasm [GO:0005654]
Q9QYX7-2	Q9QYX7	reviewed	PCLO_MOUSE	Protein piccolo (Aczonin) (Brain-derived HLMN protein) (Multidomain presynaptic cytomatrix protein)	Pclo Acz	5068	0.19075	0.5	0.19925	0.5085	10.5837	8.70056	12.4668	10.3507	8.31601	12.3854	15.269	12.5523	17.9858	14.9329	11.9975	17.8684	-0.0321101	0.0561848	0.878648	8	8	16	axon [GO:0030424]; cone cell pedicle [GO:0044316]; cytoskeleton of presynaptic active zone [GO:0048788]; dendrite [GO:0030425]; GABA-ergic synapse [GO:0098982]; glutamatergic synapse [GO:0098978]; Golgi-associated vesicle [GO:0005798]; growth cone [GO:0030426]; inhibitory synapse [GO:0060077]; neuromuscular junction [GO:0031594]; neuronal cell body [GO:0043025]; parallel fiber to Purkinje cell sy…
Q9CQZ5	Q9CQZ5	reviewed	NDUA6_MOUSE	NADH dehydrogenase [ubiquinone] 1 alpha subcomplex subunit 6 (Complex I-B14) (CI-B14) (NADH-ubiquinone oxidoreductase B14 subunit)	Ndufa6	131	0.10775	0.24325	0.11175	0.25275	20.9064	18.471	23.3418	20.1211	18.4606	21.7815	30.1615	26.648	33.6751	29.0286	26.6331	31.4241	-0.0552357	0.211869	0.613947	8	8	16	mitochondrial inner membrane [GO:0005743]; mitochondrial membrane [GO:0031966]; mitochondrial respiratory chain complex I [GO:0005747]; mitochondrion [GO:0005739]
P63001	P63001	reviewed	RAC1_MOUSE	Ras-related C3 botulinum toxin substrate 1 (EC 3.6.5.2) (p21-Rac1)	Rac1	192	0.103	0.25625	0.10125	0.26125	20.2656	18.7811	21.7501	20.0528	18.1763	21.9293	29.2371	27.0955	31.3787	28.9301	26.2229	31.6372	-0.0152296	0.0597732	0.871419	8	8	16	cell cortex [GO:0005938]; cell projection [GO:0042995]; cytoplasm [GO:0005737]; cytoplasmic ribonucleoprotein granule [GO:0036464]; cytoplasmic vesicle [GO:0031410]; cytoskeleton [GO:0005856]; cytosol [GO:0005829]; dendritic spine [GO:0043197]; early endosome membrane [GO:0031901]; GABA-ergic synapse [GO:0098982]; glutamatergic synapse [GO:0098978]; Golgi membrane [GO:0000139]; kinocilium [GO:006…
K7Q7T7	K7Q7T7	unreviewed	K7Q7T7_MOUSE	Ras-related C3 botulinum toxin substrate 1 (EC 3.6.5.2) (p21-Rac1)	Rac1	192	0.103	0.25625	0.10125	0.26125	20.2656	18.7811	21.7501	20.0528	18.1763	21.9293	29.2371	27.0955	31.3787	28.9301	26.2229	31.6372	-0.0152296	0.0597732	0.871419	8	8	16
Q3TLP8	Q3TLP8	unreviewed	Q3TLP8_MOUSE	Ras-related C3 botulinum toxin substrate 1 (EC 3.6.5.2) (p21-Rac1)	Rac1	211	0.103	0.25625	0.10125	0.26125	20.2656	18.7811	21.7501	20.0528	18.1763	21.9293	29.2371	27.0955	31.3787	28.9301	26.2229	31.6372	-0.0152296	0.0597732	0.871419	8	8	16	actin filament [GO:0005884]; cell cortex [GO:0005938]; cytoplasmic ribonucleoprotein granule [GO:0036464]; dendritic spine [GO:0043197]; glutamatergic synapse [GO:0098978]; lamellipodium [GO:0030027]; nucleus [GO:0005634]; recycling endosome membrane [GO:0055038]; ruffle membrane [GO:0032587]; trans-Golgi network [GO:0005802]
Q8BPG5	Q8BPG5	unreviewed	Q8BPG5_MOUSE	Ras-related C3 botulinum toxin substrate 1 (EC 3.6.5.2) (p21-Rac1)	Rac1	192	0.103	0.25625	0.10125	0.26125	20.2656	18.7811	21.7501	20.0528	18.1763	21.9293	29.2371	27.0955	31.3787	28.9301	26.2229	31.6372	-0.0152296	0.0597732	0.871419	8	8	16
Q9D859	Q9D859	unreviewed	Q9D859_MOUSE	Ras-related C3 botulinum toxin substrate 1 (EC 3.6.5.2) (p21-Rac1)	Rac1	192	0.103	0.25625	0.10125	0.26125	20.2656	18.7811	21.7501	20.0528	18.1763	21.9293	29.2371	27.0955	31.3787	28.9301	26.2229	31.6372	-0.0152296	0.0597732	0.871419	8	8	16
Q61081	Q61081	reviewed	CDC37_MOUSE	Hsp90 co-chaperone Cdc37 (Hsp90 chaperone protein kinase-targeting subunit) (p50Cdc37) [Cleaved into: Hsp90 co-chaperone Cdc37, N-terminally processed]	Cdc37	379	0.28425	0.75175	0.29325	0.75325	6.95485	5.69297	8.21673	6.88213	5.65277	8.11149	10.0337	8.21322	11.8542	9.92881	8.15522	11.7024	-0.0151645	0.0263758	0.941075	8	8	16	cytoplasm [GO:0005737]; cytosol [GO:0005829]; HSP90-CDC37 chaperone complex [GO:1990565]; protein folding chaperone complex [GO:0101031]; protein-containing complex [GO:0032991]; ruffle membrane [GO:0032587]
Q9R0P9	Q9R0P9	reviewed	UCHL1_MOUSE	Ubiquitin carboxyl-terminal hydrolase isozyme L1 (UCH-L1) (EC 3.4.19.12) (Neuron cytoplasmic protein 9.5) (PGP 9.5) (PGP9.5) (Ubiquitin thioesterase L1)	Uchl1	223	0.2015	0.561	0.20475	0.56675	9.54202	8.27676	10.8073	9.439	8.14955	10.7285	13.7662	11.9408	15.5916	13.6176	11.7573	15.4779	-0.01566	0.0370598	0.918206	8	8	16	axon [GO:0030424]; axon cytoplasm [GO:1904115]; cytoplasm [GO:0005737]; cytosol [GO:0005829]; endoplasmic reticulum membrane [GO:0005789]; myelin sheath [GO:0043209]; neuron projection terminus [GO:0044306]; neuronal cell body [GO:0043025]; nucleoplasm [GO:0005654]; plasma membrane [GO:0005886]
Q9ES97	Q9ES97	reviewed	RTN3_MOUSE	Reticulon-3	Rtn3	964	0.37125	1.016	0.341	1.0105	5.09128	4.00994	6.17262	5.34898	3.95185	6.7461	7.34517	5.78512	8.90521	7.71694	5.70132	9.73256	0.0712335	0.103788	0.78743	8	8	16	endoplasmic reticulum [GO:0005783]; endoplasmic reticulum membrane [GO:0005789]; glutamatergic synapse [GO:0098978]; Golgi apparatus [GO:0005794]; Golgi membrane [GO:0000139]; neuron projection [GO:0043005]; postsynaptic density [GO:0014069]; presynapse [GO:0098793]; synapse [GO:0045202]
Q4VA93	Q4VA93	unreviewed	Q4VA93_MOUSE	Protein kinase C (EC 2.7.11.13)	Prkca	672	0.26325	0.646	0.25925	0.6405	7.91947	6.90153	8.93741	8.02571	6.9549	9.09651	11.4254	9.9568	12.894	11.5786	10.0338	13.1235	0.0192256	0.0474773	0.896443	8	8	16	ciliary basal body [GO:0036064]; cytosol [GO:0005829]; endoplasmic reticulum [GO:0005783]; mitochondrial membrane [GO:0031966]; nucleus [GO:0005634]; plasma membrane [GO:0005886]
P40124	P40124	reviewed	CAP1_MOUSE	Adenylyl cyclase-associated protein 1 (CAP 1)	Cap1 Cap	474	0.19075	0.49175	0.18525	0.51525	10.6734	9.42431	11.9224	10.4274	8.87661	11.9782	15.3984	13.5964	17.2004	15.0435	12.8062	17.2808	-0.0336396	0.0859899	0.820371	8	8	16	cortical actin cytoskeleton [GO:0030864]; cytoplasm [GO:0005737]; cytosol [GO:0005829]; extracellular region [GO:0005576]; plasma membrane [GO:0005886]
P06745	P06745	reviewed	G6PI_MOUSE	Glucose-6-phosphate isomerase (GPI) (EC 5.3.1.9) (Autocrine motility factor) (AMF) (Neuroleukin) (NLK) (Phosphoglucose isomerase) (PGI) (Phosphohexose isomerase) (PHI)	Gpi Gpi1	558	0.15475	0.374	0.15025	0.37125	13.8106	12.5029	15.1182	14.032	12.1744	15.8896	19.9244	18.0379	21.8109	20.2439	17.564	22.9239	0.0229516	0.0660969	0.858822	8	8	16	ciliary membrane [GO:0060170]; cytosol [GO:0005829]; extracellular space [GO:0005615]; myelin sheath [GO:0043209]; plasma membrane [GO:0005886]
G3UZJ2	G3UZJ2	unreviewed	G3UZJ2_MOUSE	Microtubule-associated protein	Map2 Mtap2	240	0.253	0.677	0.2515	0.64025	7.79965	6.4175	9.1818	8.19785	6.35876	10.0369	11.2525	9.2585	13.2465	11.827	9.17375	14.4802	0.0718357	0.126432	0.747426	8	8	16	cytoplasm [GO:0005737]; microtubule [GO:0005874]
P70296	P70296	reviewed	PEBP1_MOUSE	Phosphatidylethanolamine-binding protein 1 (PEBP-1) (HCNPpp) [Cleaved into: Hippocampal cholinergic neurostimulating peptide (HCNP)]	Pebp1 Pbp Pebp	187	0.17775	0.3945	0.17275	0.37625	12.7905	11.3602	14.2207	13.3828	11.4261	15.3395	18.4527	16.3893	20.5161	19.3074	16.4844	22.1303	0.0653164	0.190632	0.644715	8	8	16	apical part of cell [GO:0045177]; axon terminus [GO:0043679]; cell surface [GO:0009986]; extracellular space [GO:0005615]; mitochondrial outer membrane [GO:0005741]; myelin sheath [GO:0043209]; neuronal cell body [GO:0043025]; synaptic vesicle [GO:0008021]
Q5EBQ2	Q5EBQ2	unreviewed	Q5EBQ2_MOUSE	Phosphatidylethanolamine binding protein 1	Pebp1 Pbp Pbp1	187	0.17775	0.3945	0.17275	0.37625	12.7905	11.3602	14.2207	13.3828	11.4261	15.3395	18.4527	16.3893	20.5161	19.3074	16.4844	22.1303	0.0653164	0.190632	0.644715	8	8	16
D3YZ62	D3YZ62	unreviewed	D3YZ62_MOUSE	Myosin VA	Myo5a	1828	0.25675	0.72125	0.24525	0.72375	7.39878	6.38038	8.41717	7.54282	6.10855	8.9771	10.6742	9.20495	12.1434	10.882	8.81277	12.9512	0.0278172	0.0546313	0.881797	8	8	16	myosin complex [GO:0016459]
E9Q1K3	E9Q1K3	unreviewed	E9Q1K3_MOUSE	Adducin 1 (alpha)	Add1	660	0.146	0.344	0.14425	0.32425	14.9224	13.6644	16.1804	15.6937	13.3754	18.012	21.5284	19.7136	23.3433	22.6413	19.2967	25.9859	0.0727098	0.237836	0.578314	8	8	16	cytoskeleton [GO:0005856]; plasma membrane [GO:0005886]
P15532	P15532	reviewed	NDKA_MOUSE	Nucleoside diphosphate kinase A (NDK A) (NDP kinase A) (EC 2.7.4.6) (Metastasis inhibition factor NM23) (NDPK-A) (Tumor metastatic process-associated protein) (nm23-M1)	Nme1 Nm23	152	0.17225	0.422	0.18275	0.41825	12.2987	10.5836	14.0138	12.2067	10.1597	14.2536	17.7432	15.2689	20.2176	17.6105	14.6574	20.5637	-0.0108318	0.0218482	0.950937	8	8	16	centrosome [GO:0005813]; cytosol [GO:0005829]; mitochondrial outer membrane [GO:0005741]; mitochondrion [GO:0005739]; myelin sheath [GO:0043209]; nucleus [GO:0005634]; perinuclear region of cytoplasm [GO:0048471]; ruffle membrane [GO:0032587]
Q5NC81	Q5NC81	unreviewed	Q5NC81_MOUSE	Nucleoside diphosphate kinase (EC 2.7.4.6)	Nme1	152	0.17225	0.422	0.18275	0.41825	12.2987	10.5836	14.0138	12.2067	10.1597	14.2536	17.7432	15.2689	20.2176	17.6105	14.6574	20.5637	-0.0108318	0.0218482	0.950937	8	8	16	cytosol [GO:0005829]; nucleus [GO:0005634]; ruffle membrane [GO:0032587]
P97300	P97300	reviewed	NPTN_MOUSE	Neuroplastin (Stromal cell-derived receptor 1) (SDR-1)	Nptn Sdfr1 Sdr1	397	0.14125	0.36325	0.14525	0.382	14.4534	12.9148	15.9921	13.8415	12.047	15.6359	20.8519	18.6321	23.0717	19.969	17.3802	22.5578	-0.062416	0.204532	0.624407	8	8	16	cell surface [GO:0009986]; dendrite [GO:0030425]; GABA-ergic synapse [GO:0098982]; glutamatergic synapse [GO:0098978]; immunological synapse [GO:0001772]; inhibitory synapse [GO:0060077]; postsynaptic density membrane [GO:0098839]; presynaptic active zone membrane [GO:0048787]; presynaptic membrane [GO:0042734]; Schaffer collateral - CA1 synapse [GO:0098685]; synaptic membrane [GO:0097060]
Q62261	Q62261	reviewed	SPTB2_MOUSE	Spectrin beta chain, non-erythrocytic 1 (Beta-II spectrin) (Embryonic liver fodrin) (Fodrin beta chain)	Sptbn1 Elf Spnb-2 Spnb2 Sptb2	2363	0.1515	0.3285	0.15175	0.3315	15.3057	13.6131	16.9983	15.2103	13.3556	17.0649	22.0815	19.6396	24.5234	21.9438	19.2681	24.6195	-0.00902461	0.0242024	0.945796	8	8	16	axolemma [GO:0030673]; cell junction [GO:0030054]; cell projection [GO:0042995]; cortical actin cytoskeleton [GO:0030864]; cortical cytoskeleton [GO:0030863]; cuticular plate [GO:0032437]; cytoplasm [GO:0005737]; cytosol [GO:0005829]; endomembrane system [GO:0012505]; glutamatergic synapse [GO:0098978]; M band [GO:0031430]; membrane [GO:0016020]; nucleolus [GO:0005730]; nucleus [GO:0005634]; plas…
P05063	P05063	reviewed	ALDOC_MOUSE	Fructose-bisphosphate aldolase C (EC 4.1.2.13) (Aldolase 3) (Brain-type aldolase) (Scrapie-responsive protein 2) (Zebrin II)	Aldoc Aldo3 Scrg2	363	0.33	0.7745	0.31075	0.76925	6.37257	5.71074	7.0344	6.59476	5.6161	7.57342	9.19367	8.23885	10.1485	9.51423	8.10232	10.9261	0.0494462	0.139334	0.725548	8	8	16	axon [GO:0030424]; cytosol [GO:0005829]; mitochondrion [GO:0005739]; postsynaptic cytosol [GO:0099524]
P00405	P00405	reviewed	COX2_MOUSE	Cytochrome c oxidase subunit 2 (EC 7.1.1.9) (Cytochrome c oxidase polypeptide II)	Mtco2 COII COX2 mt-Co2	227	0.11975	0.26825	0.12775	0.26675	18.9076	17.4473	20.368	18.6797	17.3177	20.0418	27.2779	25.1711	29.3848	26.9492	24.9842	28.9141	-0.0174948	0.0786923	0.834272	8	8	16	mitochondrial inner membrane [GO:0005743]; mitochondrial membrane [GO:0031966]; mitochondrial respiratory chain complex IV [GO:0005751]; mitochondrion [GO:0005739]; respiratory chain complex IV [GO:0045277]
A0A075DC90	A0A075DC90	unreviewed	A0A075DC90_MOUSE	Cytochrome c oxidase subunit 2	COX2	227	0.11975	0.26825	0.12775	0.26675	18.9076	17.4473	20.368	18.6797	17.3177	20.0418	27.2779	25.1711	29.3848	26.9492	24.9842	28.9141	-0.0174948	0.0786923	0.834272	8	8	16	mitochondrial inner membrane [GO:0005743]; respirasome [GO:0070469]
Q7JCZ1	Q7JCZ1	unreviewed	Q7JCZ1_MOUSE	Cytochrome c oxidase subunit 2	mt-Co2 Co2 COII COX2 Cox2 COXII mt-COII	227	0.11975	0.26825	0.12775	0.26675	18.9076	17.4473	20.368	18.6797	17.3177	20.0418	27.2779	25.1711	29.3848	26.9492	24.9842	28.9141	-0.0174948	0.0786923	0.834272	8	8	16	mitochondrial respiratory chain complex IV [GO:0005751]
P54227	P54227	reviewed	STMN1_MOUSE	Stathmin (Leukemia-associated gene protein) (Leukemia-associated phosphoprotein p18) (Metablastin) (Oncoprotein 18) (Op18) (Phosphoprotein p19) (pp19) (Prosolin) (Protein Pr22) (pp17)	Stmn1 Lag Lap18 Pr22	149	0.1965	0.819	0.20075	0.84875	7.42914	5.19859	9.65969	7.27117	4.86275	9.6796	10.718	7.49997	13.936	10.4901	7.01547	13.9647	-0.0310062	0.030976	0.931159	8	8	16	cytoplasm [GO:0005737]; cytosol [GO:0005829]; membrane [GO:0016020]; microtubule [GO:0005874]; neuron projection [GO:0043005]
Q69ZW3-2	Q69ZW3	reviewed	EHBP1_MOUSE	EH domain-binding protein 1	Ehbp1 Kiaa0903	1231	0.30575	0.779	0.276	0.7595	6.56982	5.65861	7.48103	6.9911	5.66441	8.31779	9.47824	8.16364	10.7928	10.086	8.17202	12	0.0896663	0.207305	0.620433	8	8	16	cytosol [GO:0005829]; endosome [GO:0005768]; nucleoplasm [GO:0005654]; plasma membrane [GO:0005886]
Q69ZW3	Q69ZW3	reviewed	EHBP1_MOUSE	EH domain-binding protein 1	Ehbp1 Kiaa0903	1231	0.30575	0.779	0.276	0.7595	6.56982	5.65861	7.48103	6.9911	5.66441	8.31779	9.47824	8.16364	10.7928	10.086	8.17202	12	0.0896663	0.207305	0.620433	8	8	16	cytosol [GO:0005829]; endosome [GO:0005768]; nucleoplasm [GO:0005654]; plasma membrane [GO:0005886]
O55042	O55042	reviewed	SYUA_MOUSE	Alpha-synuclein (Non-A beta component of AD amyloid) (Non-A4 component of amyloid precursor) (NACP)	Snca Syn	140	0.03625	0.1235	0.0395	0.1285	43.8833	37.8685	49.8981	42.0253	34.2235	49.8271	63.3102	54.6327	71.9877	60.6297	49.3741	71.8853	-0.0624135	0.139799	0.724771	8	8	16	actin cytoskeleton [GO:0015629]; axon [GO:0030424]; axon terminus [GO:0043679]; cell cortex [GO:0005938]; cytoplasm [GO:0005737]; cytoplasmic vesicle membrane [GO:0030659]; cytoskeleton [GO:0005856]; cytosol [GO:0005829]; extracellular region [GO:0005576]; extracellular space [GO:0005615]; growth cone [GO:0030426]; inclusion body [GO:0016234]; membrane [GO:0016020]; mitochondrial inner membrane […
Q68FG2	Q68FG2	unreviewed	Q68FG2_MOUSE	Spectrin beta chain	Sptbn2 Spnb3	2388	0.14	0.28925	0.14925	0.29925	17.194	15.1739	19.2141	16.4839	14.4525	18.5153	24.8057	21.8913	27.7201	23.7812	20.8505	26.712	-0.0608467	0.193913	0.639863	8	8	16	apical plasma membrane [GO:0016324]; cell junction [GO:0030054]; cell projection [GO:0042995]; cortical actin cytoskeleton [GO:0030864]; cytosol [GO:0005829]; endosome [GO:0005768]; glutamatergic synapse [GO:0098978]; Golgi membrane [GO:0000139]; intracellular membrane-bounded organelle [GO:0043231]; neuronal cell body [GO:0043025]; parallel fiber to Purkinje cell synapse [GO:0098688]; paranodal …
Q11011	Q11011	reviewed	PSA_MOUSE	Puromycin-sensitive aminopeptidase (PSA) (EC 3.4.11.14) (Cytosol alanyl aminopeptidase) (AAP-S)	Npepps Psa	920	0.15375	0.3965	0.15675	0.386	13.254	11.7032	14.8048	13.5196	11.1097	15.9294	19.1215	16.8841	21.3589	19.5046	16.0279	22.9813	0.0286204	0.0625168	0.865931	8	8	16	cytoplasm [GO:0005737]; cytosol [GO:0005829]; nucleus [GO:0005634]
E9Q7S0	E9Q7S0	unreviewed	E9Q7S0_MOUSE	phosphoinositide 5-phosphatase (EC 3.1.3.36)	Synj1	1309	0.179	0.47475	0.1875	0.49225	11.1801	9.43075	12.9295	10.7479	9.06887	12.4268	16.1295	13.6057	18.6534	15.5059	13.0836	17.9281	-0.0568909	0.130872	0.739823	8	8	16
A2ALV3	A2ALV3	unreviewed	A2ALV3_MOUSE	SH3-domain GRB2-like 2	Sh3gl2	431	0.1085	0.23175	0.10225	0.231	21.6388	20.1679	23.1097	22.0505	19.0199	25.0812	31.2182	29.0961	33.3403	31.8122	27.4399	36.1846	0.0271926	0.0849601	0.822318	8	8	16	perinuclear region of cytoplasm [GO:0048471]
Q9R1Q8	Q9R1Q8	reviewed	TAGL3_MOUSE	Transgelin-3 (Neuronal protein NP25)	Tagln3 Np25	199	0.19075	0.458	0.2075	0.4485	11.2326	10.0015	12.4636	11.1856	9.26941	13.1017	16.2052	14.4292	17.9812	16.1374	13.3729	18.9018	-0.00604894	0.0128898	0.970756	8	8	16	actin cytoskeleton [GO:0015629]; myelin sheath [GO:0043209]; nucleus [GO:0005634]
P60335	P60335	reviewed	PCBP1_MOUSE	Poly(rC)-binding protein 1 (Alpha-CP1) (Heterogeneous nuclear ribonucleoprotein E1) (hnRNP E1)	Pcbp1	356	0.37175	0.92	0.356	0.91975	5.42436	4.29738	6.55134	5.5534	4.3616	6.7452	7.82569	6.19981	9.45158	8.01186	6.29246	9.73127	0.0339191	0.0523109	0.886521	8	8	16	cytoplasm [GO:0005737]; cytoplasmic ribonucleoprotein granule [GO:0036464]; cytosol [GO:0005829]; nuclear speck [GO:0016607]; nucleoplasm [GO:0005654]; nucleus [GO:0005634]; postsynaptic density [GO:0014069]; ribonucleoprotein complex [GO:1990904]
P28663	P28663	reviewed	SNAB_MOUSE	Beta-soluble NSF attachment protein (SNAP-beta) (Brain protein I47) (N-ethylmaleimide-sensitive factor attachment protein beta)	Napb Snapb	298	0.22775	0.51975	0.22675	0.5485	9.7108	8.52371	10.8979	9.38989	7.81657	10.9632	14.0097	12.2971	15.7223	13.5468	11.2769	15.8166	-0.048482	0.117775	0.762474	8	8	16	glutamatergic synapse [GO:0098978]; myelin sheath [GO:0043209]; postsynapse [GO:0098794]; presynapse [GO:0098793]; presynaptic active zone membrane [GO:0048787]; synaptobrevin 2-SNAP-25-syntaxin-1a complex [GO:0070044]
Q60875-4	Q60875	reviewed	ARHG2_MOUSE	Rho guanine nucleotide exchange factor 2 (Guanine nucleotide exchange factor H1) (GEF-H1) (LBC'S first cousin) (Lymphoid blast crisis-like 1) (Oncogene LFC) (Rhobin)	Arhgef2 Kiaa0651 Lbcl1 Lfc	985	0.311	0.8185	0.32725	0.756	6.36471	4.95291	7.77651	6.5794	5.13889	8.01991	9.18234	7.14554	11.2191	9.49207	7.41384	11.5703	0.0478605	0.0728251	0.845619	8	8	16	bicellular tight junction [GO:0005923]; cytoplasm [GO:0005737]; cytoplasmic vesicle [GO:0031410]; cytoskeleton [GO:0005856]; dendritic shaft [GO:0043198]; glutamatergic synapse [GO:0098978]; Golgi apparatus [GO:0005794]; microtubule [GO:0005874]; neuronal cell body [GO:0043025]; podosome [GO:0002102]; postsynaptic density [GO:0014069]; postsynaptic density, intracellular component [GO:0099092]; p…
Q60875-5	Q60875	reviewed	ARHG2_MOUSE	Rho guanine nucleotide exchange factor 2 (Guanine nucleotide exchange factor H1) (GEF-H1) (LBC'S first cousin) (Lymphoid blast crisis-like 1) (Oncogene LFC) (Rhobin)	Arhgef2 Kiaa0651 Lbcl1 Lfc	985	0.311	0.8185	0.32725	0.756	6.36471	4.95291	7.77651	6.5794	5.13889	8.01991	9.18234	7.14554	11.2191	9.49207	7.41384	11.5703	0.0478605	0.0728251	0.845619	8	8	16	bicellular tight junction [GO:0005923]; cytoplasm [GO:0005737]; cytoplasmic vesicle [GO:0031410]; cytoskeleton [GO:0005856]; dendritic shaft [GO:0043198]; glutamatergic synapse [GO:0098978]; Golgi apparatus [GO:0005794]; microtubule [GO:0005874]; neuronal cell body [GO:0043025]; podosome [GO:0002102]; postsynaptic density [GO:0014069]; postsynaptic density, intracellular component [GO:0099092]; p…
Q60875	Q60875	reviewed	ARHG2_MOUSE	Rho guanine nucleotide exchange factor 2 (Guanine nucleotide exchange factor H1) (GEF-H1) (LBC'S first cousin) (Lymphoid blast crisis-like 1) (Oncogene LFC) (Rhobin)	Arhgef2 Kiaa0651 Lbcl1 Lfc	985	0.311	0.8185	0.32725	0.756	6.36471	4.95291	7.77651	6.5794	5.13889	8.01991	9.18234	7.14554	11.2191	9.49207	7.41384	11.5703	0.0478605	0.0728251	0.845619	8	8	16	bicellular tight junction [GO:0005923]; cytoplasm [GO:0005737]; cytoplasmic vesicle [GO:0031410]; cytoskeleton [GO:0005856]; dendritic shaft [GO:0043198]; glutamatergic synapse [GO:0098978]; Golgi apparatus [GO:0005794]; microtubule [GO:0005874]; neuronal cell body [GO:0043025]; podosome [GO:0002102]; postsynaptic density [GO:0014069]; postsynaptic density, intracellular component [GO:0099092]; p…
A0A2X0SFE2	A0A2X0SFE2	unreviewed	A0A2X0SFE2_MOUSE	Rho guanine nucleotide exchange factor 2 (Guanine nucleotide exchange factor H1)	ARHGEF2	987	0.311	0.8185	0.32725	0.756	6.36471	4.95291	7.77651	6.5794	5.13889	8.01991	9.18234	7.14554	11.2191	9.49207	7.41384	11.5703	0.0478605	0.0728251	0.845619	8	8	16	bicellular tight junction [GO:0005923]; Golgi apparatus [GO:0005794]; spindle [GO:0005819]; vesicle [GO:0031982]
H3BJ40	H3BJ40	unreviewed	H3BJ40_MOUSE	Rho guanine nucleotide exchange factor 2 (Guanine nucleotide exchange factor H1)	Arhgef2	970	0.311	0.8185	0.32725	0.756	6.36471	4.95291	7.77651	6.5794	5.13889	8.01991	9.18234	7.14554	11.2191	9.49207	7.41384	11.5703	0.0478605	0.0728251	0.845619	8	8	16	bicellular tight junction [GO:0005923]; Golgi apparatus [GO:0005794]; spindle [GO:0005819]; vesicle [GO:0031982]
H3BJ45	H3BJ45	unreviewed	H3BJ45_MOUSE	Rho guanine nucleotide exchange factor 2 (Guanine nucleotide exchange factor H1)	Arhgef2	968	0.311	0.8185	0.32725	0.756	6.36471	4.95291	7.77651	6.5794	5.13889	8.01991	9.18234	7.14554	11.2191	9.49207	7.41384	11.5703	0.0478605	0.0728251	0.845619	8	8	16	bicellular tight junction [GO:0005923]; Golgi apparatus [GO:0005794]; spindle [GO:0005819]; vesicle [GO:0031982]
H3BJU7	H3BJU7	unreviewed	H3BJU7_MOUSE	Rho guanine nucleotide exchange factor 2 (Guanine nucleotide exchange factor H1)	Arhgef2	956	0.311	0.8185	0.32725	0.756	6.36471	4.95291	7.77651	6.5794	5.13889	8.01991	9.18234	7.14554	11.2191	9.49207	7.41384	11.5703	0.0478605	0.0728251	0.845619	8	8	16	bicellular tight junction [GO:0005923]; Golgi apparatus [GO:0005794]; spindle [GO:0005819]; vesicle [GO:0031982]
H3BJX8	H3BJX8	unreviewed	H3BJX8_MOUSE	Rho guanine nucleotide exchange factor 2 (Guanine nucleotide exchange factor H1)	Arhgef2	1183	0.311	0.8185	0.32725	0.756	6.36471	4.95291	7.77651	6.5794	5.13889	8.01991	9.18234	7.14554	11.2191	9.49207	7.41384	11.5703	0.0478605	0.0728251	0.845619	8	8	16	bicellular tight junction [GO:0005923]; Golgi apparatus [GO:0005794]; microtubule [GO:0005874]; protein-containing complex [GO:0032991]; ruffle membrane [GO:0032587]; spindle [GO:0005819]; vesicle [GO:0031982]
H3BKH9	H3BKH9	unreviewed	H3BKH9_MOUSE	Rho guanine nucleotide exchange factor 2 (Guanine nucleotide exchange factor H1)	Arhgef2	983	0.311	0.8185	0.32725	0.756	6.36471	4.95291	7.77651	6.5794	5.13889	8.01991	9.18234	7.14554	11.2191	9.49207	7.41384	11.5703	0.0478605	0.0728251	0.845619	8	8	16	bicellular tight junction [GO:0005923]; Golgi apparatus [GO:0005794]; spindle [GO:0005819]; vesicle [GO:0031982]
Q8R5C5	Q8R5C5	reviewed	ACTY_MOUSE	Beta-centractin (Actin-related protein 1B) (ARP1B)	Actr1b	376	0.298	0.855	0.3235	0.8335	6.29226	4.8215	7.76301	6.15831	5.09544	7.22118	9.07781	6.95596	11.1997	8.88456	7.35117	10.418	-0.0310433	0.0488336	0.893648	8	8	16	centrosome [GO:0005813]; cytoplasm [GO:0005737]; microtubule cytoskeleton [GO:0015630]
Q3TJL8	Q3TJL8	unreviewed	Q3TJL8_MOUSE	Protein disulfide-isomerase A6 (EC 5.3.4.1)	Pdia6	445	0.25425	0.853	0.253	0.809	6.68376	5.00648	8.36104	6.99007	4.98932	8.99082	9.64263	7.22282	12.0624	10.0845	7.19806	12.971	0.0646464	0.0811583	0.829548	8	8	16	endoplasmic reticulum lumen [GO:0005788]; melanosome [GO:0042470]
Q3TML0	Q3TML0	unreviewed	Q3TML0_MOUSE	Protein disulfide-isomerase A6 (EC 5.3.4.1)	Pdia6	445	0.25425	0.853	0.253	0.809	6.68376	5.00648	8.36104	6.99007	4.98932	8.99082	9.64263	7.22282	12.0624	10.0845	7.19806	12.971	0.0646464	0.0811583	0.829548	8	8	16	cytosol [GO:0005829]; endoplasmic reticulum lumen [GO:0005788]; endoplasmic reticulum-Golgi intermediate compartment [GO:0005793]; extracellular space [GO:0005615]; melanosome [GO:0042470]
Q3THJ6	Q3THJ6	unreviewed	Q3THJ6_MOUSE	Large ribosomal subunit protein uL16 (60S ribosomal protein L10) (Ribosomal protein L10)		214	0.2225	0.602	0.24725	0.596	8.80134	7.73395	9.86874	8.56472	7.53118	9.59826	12.6977	11.1577	14.2376	12.3563	10.8652	13.8474	-0.0393175	0.114803	0.76771	8	8	16	cytosolic large ribosomal subunit [GO:0022625]
P27773	P27773	reviewed	PDIA3_MOUSE	Protein disulfide-isomerase A3 (EC 5.3.4.1) (58 kDa glucose-regulated protein) (58 kDa microsomal protein) (p58) (Disulfide isomerase ER-60) (Endoplasmic reticulum resident protein 57) (ER protein 57) (ERp57) (Endoplasmic reticulum resident protein 60) (ER protein 60) (ERp60)	Pdia3 Erp Erp60 Grp58	505	0.2765	0.7175	0.252	0.70675	7.21733	6.40737	8.0273	7.57656	6.32969	8.82343	10.4124	9.24388	11.5809	10.9307	9.13181	12.7295	0.0700766	0.187966	0.648685	8	8	16	acrosomal vesicle [GO:0001669]; apical plasma membrane [GO:0016324]; cell surface [GO:0009986]; endoplasmic reticulum [GO:0005783]; endoplasmic reticulum lumen [GO:0005788]; extracellular region [GO:0005576]; extracellular space [GO:0005615]; melanosome [GO:0042470]; MHC class I peptide loading complex [GO:0042824]; myelin sheath [GO:0043209]; smooth endoplasmic reticulum [GO:0005790]; TAP comple…
P35700	P35700	reviewed	PRDX1_MOUSE	Peroxiredoxin-1 (EC 1.11.1.24) (Macrophage 23 kDa stress protein) (Osteoblast-specific factor 3) (OSF-3) (Thioredoxin peroxidase 2) (Thioredoxin-dependent peroxide reductase 2) (Thioredoxin-dependent peroxiredoxin 1)	Prdx1 Msp23 Paga Tdpx2	199	0.18325	0.45425	0.16725	0.4565	11.4107	10.6175	12.2038	11.6758	10.376	12.9756	16.4621	15.3178	17.6064	16.8447	14.9694	18.7199	0.0331395	0.127318	0.745902	8	8	16	cytoplasm [GO:0005737]; cytosol [GO:0005829]; euchromatin [GO:0000791]; mitochondrial matrix [GO:0005759]; mitochondrion [GO:0005739]; myelin sheath [GO:0043209]; nucleus [GO:0005634]; peroxisomal matrix [GO:0005782]
A0A338P769	A0A338P769	unreviewed	A0A338P769_MOUSE	Septin	Septin5 Sept5	378	0.09625	0.217	0.09475	0.2175	23.4204	20.8734	25.9675	23.4783	20.622	26.3346	33.7885	30.1139	37.4631	33.8721	29.7513	37.9928	0.00356322	0.00939534	0.978599	8	8	16	cytoskeleton [GO:0005856]
P51150	P51150	reviewed	RAB7A_MOUSE	Ras-related protein Rab-7a (EC 3.6.5.2)	Rab7a Rab7	207	0.40475	0.929	0.34625	0.93175	5.14365	4.28414	6.00315	5.56448	4.44735	6.68162	7.42071	6.18071	8.66071	8.02785	6.41616	9.63953	0.113456	0.244091	0.570045	8	8	16	alveolar lamellar body [GO:0097208]; autophagosome membrane [GO:0000421]; cytoplasm [GO:0005737]; cytosol [GO:0005829]; endosome [GO:0005768]; endosome membrane [GO:0010008]; Golgi apparatus [GO:0005794]; late endosome [GO:0005770]; late endosome membrane [GO:0031902]; lipid droplet [GO:0005811]; lysosomal membrane [GO:0005765]; lysosome [GO:0005764]; melanosome membrane [GO:0033162]; mitochondri…
Q9D6F9	Q9D6F9	reviewed	TBB4A_MOUSE	Tubulin beta-4A chain (Tubulin beta-4 chain)	Tubb4a Tubb4	444	0.1	0.207	0.09625	0.2015	24.0968	20.9188	27.2747	24.8153	21.4832	28.1474	34.7643	30.1794	39.3491	35.8009	30.9937	40.6082	0.0423914	0.112142	0.772427	8	8	16	axoneme [GO:0005930]; cell projection [GO:0042995]; cilium [GO:0005929]; cytoplasm [GO:0005737]; intercellular bridge [GO:0045171]; internode region of axon [GO:0033269]; microtubule [GO:0005874]; microtubule cytoskeleton [GO:0015630]; mitotic spindle [GO:0072686]; myelin sheath [GO:0043209]; neuronal cell body [GO:0043025]
O08553	O08553	reviewed	DPYL2_MOUSE	Dihydropyrimidinase-related protein 2 (DRP-2) (Unc-33-like phosphoprotein 2) (ULIP-2)	Dpysl2 Crmp2 Ulip2	572	0.069	0.15225	0.063	0.152	33.1549	29.7436	36.5662	33.8241	29.9128	37.7355	47.8325	42.911	52.7539	48.7979	43.155	54.4408	0.0288292	0.0902344	0.812392	8	8	16	axon [GO:0030424]; cytoskeleton [GO:0005856]; cytosol [GO:0005829]; dendrite [GO:0030425]; growth cone [GO:0030426]; mitochondrion [GO:0005739]; myelin sheath [GO:0043209]; neuronal cell body [GO:0043025]; plasma membrane [GO:0005886]; presynapse [GO:0098793]; protein-containing complex [GO:0032991]; synapse [GO:0045202]
A3KGU5	A3KGU5	unreviewed	A3KGU5_MOUSE	Spectrin alpha, non-erythrocytic 1	Sptan1 Spna2	2457	0.115	0.23225	0.10975	0.23175	21.339	18.5096	24.1683	21.6314	18.7232	24.5396	30.7856	26.7038	34.8674	31.2075	27.0118	35.4032	0.0196369	0.0475938	0.896203	8	8	16	cell cortex [GO:0005938]; cytoskeleton [GO:0005856]
P07901	P07901	reviewed	HS90A_MOUSE	Heat shock protein HSP 90-alpha (EC 3.6.4.10) (Heat shock 86 kDa) (HSP 86) (HSP86) (Tumor-specific transplantation 86 kDa antigen) (TSTA)	Hsp90aa1 Hsp86 Hsp86-1 Hspca	733	0.308	0.75325	0.3115	0.778	6.68705	6.03725	7.33685	6.54313	5.51627	7.56999	9.64737	8.70992	10.5848	9.43974	7.9583	10.9212	-0.0313886	0.0820175	0.827909	8	8	16	apical plasma membrane [GO:0016324]; axonal growth cone [GO:0044295]; basolateral plasma membrane [GO:0016323]; brush border membrane [GO:0031526]; cell surface [GO:0009986]; collagen-containing extracellular matrix [GO:0062023]; cytoplasm [GO:0005737]; cytosol [GO:0005829]; dendritic growth cone [GO:0044294]; melanosome [GO:0042470]; mitochondrion [GO:0005739]; myelin sheath [GO:0043209]; neuron…
Q80Y52	Q80Y52	unreviewed	Q80Y52_MOUSE	Heat shock protein HSP 90-alpha	Hsp90aa1 Hspca	733	0.308	0.75325	0.3115	0.778	6.68705	6.03725	7.33685	6.54313	5.51627	7.56999	9.64737	8.70992	10.5848	9.43974	7.9583	10.9212	-0.0313886	0.0820175	0.827909	8	8	16	apical plasma membrane [GO:0016324]; basolateral plasma membrane [GO:0016323]; brush border membrane [GO:0031526]; cell surface [GO:0009986]; collagen-containing extracellular matrix [GO:0062023]; cytoplasm [GO:0005737]; cytosol [GO:0005829]; melanosome [GO:0042470]; mitochondrion [GO:0005739]; myelin sheath [GO:0043209]; neuronal cell body [GO:0043025]; nucleoplasm [GO:0005654]; nucleus [GO:0005…
Q06185	Q06185	reviewed	ATP5I_MOUSE	ATP synthase subunit e, mitochondrial (ATPase subunit e) (ATP synthase membrane subunit e)	Atp5me Atp5i Atp5k Lfm-1 Lfm1	71	0.07025	0.15925	0.0735	0.16125	31.8838	29.0331	34.7345	31.2779	28.5257	34.0302	45.9986	41.8859	50.1113	45.1245	41.1538	49.0951	-0.0276803	0.109553	0.777047	8	8	16	mitochondrial proton-transporting ATP synthase complex [GO:0005753]; mitochondrial proton-transporting ATP synthase complex, coupling factor F(o) [GO:0000276]; mitochondrion [GO:0005739]
Q8R1Q8	Q8R1Q8	reviewed	DC1L1_MOUSE	Cytoplasmic dynein 1 light intermediate chain 1 (Dynein light chain A) (DLC-A) (Dynein light intermediate chain 1, cytosolic)	Dync1li1 Dncli1 Dnclic1	523	0.33775	0.8365	0.31975	0.8135	6.03366	4.9486	7.11871	6.34697	4.82452	7.86943	8.70473	7.13932	10.2701	9.15675	6.96031	11.3532	0.0730361	0.121777	0.755481	8	8	16	centrosome [GO:0005813]; cytoplasmic dynein complex [GO:0005868]; endocytic vesicle membrane [GO:0030666]; kinetochore [GO:0000776]; microtubule [GO:0005874]; recycling endosome membrane [GO:0055038]; spindle pole [GO:0000922]
Q3TWG5	Q3TWG5	unreviewed	Q3TWG5_MOUSE	Dynein light intermediate chain	Dync1li1 Dnclic1	523	0.33775	0.8365	0.31975	0.8135	6.03366	4.9486	7.11871	6.34697	4.82452	7.86943	8.70473	7.13932	10.2701	9.15675	6.96031	11.3532	0.0730361	0.121777	0.755481	8	8	16	centrosome [GO:0005813]; cytoplasmic dynein complex [GO:0005868]; endocytic vesicle membrane [GO:0030666]; kinetochore [GO:0000776]; microtubule [GO:0005874]; spindle pole [GO:0000922]
Q8BLQ9-2	Q8BLQ9	reviewed	CADM2_MOUSE	Cell adhesion molecule 2 (Immunoglobulin superfamily member 4D) (IgSF4D) (Nectin-like protein 3) (NECL-3) (Synaptic cell adhesion molecule 2) (SynCAM 2)	Cadm2 Igsf4d Necl3	435	0.109	0.287	0.098	0.29225	18.3987	15.6314	21.166	18.6135	14.8063	22.4207	26.5436	22.5513	30.536	26.8537	21.361	32.3463	0.0167522	0.0293114	0.934735	8	8	16	axon [GO:0030424]; neuronal cell body membrane [GO:0032809]; synapse [GO:0045202]
Q8BLQ9-3	Q8BLQ9	reviewed	CADM2_MOUSE	Cell adhesion molecule 2 (Immunoglobulin superfamily member 4D) (IgSF4D) (Nectin-like protein 3) (NECL-3) (Synaptic cell adhesion molecule 2) (SynCAM 2)	Cadm2 Igsf4d Necl3	435	0.109	0.287	0.098	0.29225	18.3987	15.6314	21.166	18.6135	14.8063	22.4207	26.5436	22.5513	30.536	26.8537	21.361	32.3463	0.0167522	0.0293114	0.934735	8	8	16	axon [GO:0030424]; neuronal cell body membrane [GO:0032809]; synapse [GO:0045202]
Q8BLQ9	Q8BLQ9	reviewed	CADM2_MOUSE	Cell adhesion molecule 2 (Immunoglobulin superfamily member 4D) (IgSF4D) (Nectin-like protein 3) (NECL-3) (Synaptic cell adhesion molecule 2) (SynCAM 2)	Cadm2 Igsf4d Necl3	435	0.109	0.287	0.098	0.29225	18.3987	15.6314	21.166	18.6135	14.8063	22.4207	26.5436	22.5513	30.536	26.8537	21.361	32.3463	0.0167522	0.0293114	0.934735	8	8	16	axon [GO:0030424]; neuronal cell body membrane [GO:0032809]; synapse [GO:0045202]
G3UZM4	G3UZM4	unreviewed	G3UZM4_MOUSE	Cell adhesion molecule 2	Cadm2	435	0.109	0.287	0.098	0.29225	18.3987	15.6314	21.166	18.6135	14.8063	22.4207	26.5436	22.5513	30.536	26.8537	21.361	32.3463	0.0167522	0.0293114	0.934735	8	8	16	membrane [GO:0016020]
Q64521	Q64521	reviewed	GPDM_MOUSE	Glycerol-3-phosphate dehydrogenase, mitochondrial (GPD-M) (GPDH-M) (EC 1.1.5.3) (Protein TISP38)	Gpd2 Gdm1	727	0.10875	0.2085	0.1045	0.21	23.454	20.8063	26.1018	23.5901	20.513	26.6672	33.837	30.0172	37.6569	34.0333	29.594	38.4726	0.00834346	0.0212317	0.952288	8	8	16	glycerol-3-phosphate dehydrogenase complex [GO:0009331]; mitochondrial inner membrane [GO:0005743]; mitochondrion [GO:0005739]
P32020	P32020	reviewed	SCP2_MOUSE	Sterol carrier protein 2 (SCP-2) (Acetyl-CoA C-myristoyltransferase) (EC 2.3.1.155) (Non-specific lipid-transfer protein) (NSL-TP) (Propanoyl-CoA C-acyltransferase) (EC 2.3.1.176) (SCP-2/3-oxoacyl-CoA thiolase) (SCP-2/thiolase) (EC 2.3.1.16) (SCP-chi) (Sterol carrier protein X) (SCP-X)	Scp2 Scp-2	547	0.41725	0.9835	0.404	1.03325	4.87183	4.06325	5.68042	4.82779	3.82193	5.83365	7.02857	5.86203	8.19511	6.96503	5.51389	8.41618	-0.0131007	0.0216349	0.951404	8	8	16	cytoplasm [GO:0005737]; endoplasmic reticulum [GO:0005783]; mitochondrion [GO:0005739]; nucleoplasm [GO:0005654]; peroxisomal matrix [GO:0005782]; peroxisome [GO:0005777]; protein-containing complex [GO:0032991]
P48428	P48428	reviewed	TBCA_MOUSE	Tubulin-specific chaperone A (TCP1-chaperonin cofactor A) (Tubulin-folding cofactor A) (CFA)	Tbca	108	0.345	0.8565	0.33725	0.87175	5.84995	5.06158	6.63833	5.87925	4.77254	6.98595	8.4397	7.30232	9.57708	8.48196	6.88532	10.0786	0.00720606	0.0134798	0.969438	8	8	16	cytoplasm [GO:0005737]; microtubule [GO:0005874]; microtubule cytoskeleton [GO:0015630]; nucleolus [GO:0005730]
A0A1Y7VJ48	A0A1Y7VJ48	unreviewed	A0A1Y7VJ48_MOUSE	Tubulin-specific chaperone A	Tbca	84	0.345	0.8565	0.33725	0.87175	5.84995	5.06158	6.63833	5.87925	4.77254	6.98595	8.4397	7.30232	9.57708	8.48196	6.88532	10.0786	0.00720606	0.0134798	0.969438	8	8	16	cytoplasm [GO:0005737]; microtubule [GO:0005874]
Q5I0U7	Q5I0U7	unreviewed	Q5I0U7_MOUSE	Tubulin-specific chaperone A	Tbca	108	0.345	0.8565	0.33725	0.87175	5.84995	5.06158	6.63833	5.87925	4.77254	6.98595	8.4397	7.30232	9.57708	8.48196	6.88532	10.0786	0.00720606	0.0134798	0.969438	8	8	16	cytoplasm [GO:0005737]; microtubule [GO:0005874]; nucleolus [GO:0005730]
Q68FF6	Q68FF6	reviewed	GIT1_MOUSE	ARF GTPase-activating protein GIT1 (ARF GAP GIT1) (G protein-coupled receptor kinase-interactor 1) (GRK-interacting protein 1)	Git1	770	0.203	0.53725	0.198	0.54675	9.845	8.41054	11.2795	9.88004	7.66822	12.0919	14.2033	12.1338	16.2728	14.2539	11.0629	17.4449	0.00512507	0.0082338	0.98122	8	8	16	calyx of Held [GO:0044305]; centrosome [GO:0005813]; cytosol [GO:0005829]; dendrite [GO:0030425]; endosome [GO:0005768]; excitatory synapse [GO:0060076]; focal adhesion [GO:0005925]; GABA-ergic synapse [GO:0098982]; glutamatergic synapse [GO:0098978]; growth cone [GO:0030426]; inhibitory synapse [GO:0060077]; lamellipodium [GO:0030027]; mitochondrion [GO:0005739]; mitotic spindle pole [GO:0097431…
P84086	P84086	reviewed	CPLX2_MOUSE	Complexin-2 (921-L) (Complexin II) (CPX II) (Synaphin-1)	Cplx2	134	0.13225	0.39675	0.12825	0.405	13.7796	11.5226	16.0366	13.6987	10.8574	16.54	19.8798	16.6237	23.1359	19.763	15.664	23.8621	-0.0084974	0.0139562	0.968375	8	8	16	calyx of Held [GO:0044305]; cytosol [GO:0005829]; dendrite [GO:0030425]; glutamatergic synapse [GO:0098978]; neuronal cell body [GO:0043025]; nucleus [GO:0005634]; perikaryon [GO:0043204]; postsynapse [GO:0098794]; presynapse [GO:0098793]; SNARE complex [GO:0031201]; synapse [GO:0045202]; synaptobrevin 2-SNAP-25-syntaxin-1a-complexin II complex [GO:0070033]; terminal bouton [GO:0043195]
P05201	P05201	reviewed	AATC_MOUSE	Aspartate aminotransferase, cytoplasmic (cAspAT) (EC 2.6.1.1) (EC 2.6.1.3) (Cysteine aminotransferase, cytoplasmic) (Cysteine transaminase, cytoplasmic) (cCAT) (Glutamate oxaloacetate transaminase 1) (Transaminase A)	Got1	413	0.1375	0.354	0.1375	0.354	14.8524	12.8698	16.835	14.8561	12.8386	16.8736	21.4275	18.5672	24.2878	21.4328	18.5222	24.3435	0.000359224	0.000799229	0.998161	8	8	16	axon terminus [GO:0043679]; cytoplasm [GO:0005737]; cytosol [GO:0005829]
Q9Z2Q6	Q9Z2Q6	reviewed	SEPT5_MOUSE	Septin-5 (Cell division control-related protein 1) (CDCrel-1) (Peanut-like protein 1)	Septin5 Pnutl1 Sept5	369	0.09425	0.21275	0.09275	0.2145	23.8875	21.4136	26.3614	23.8523	20.7653	26.9393	34.4623	30.8933	38.0314	34.4116	29.9579	38.8652	-0.00212727	0.00548498	0.98745	8	8	16	axon terminus [GO:0043679]; calyx of Held [GO:0044305]; cell cortex [GO:0005938]; cell division site [GO:0032153]; cleavage furrow [GO:0032154]; microtubule cytoskeleton [GO:0015630]; plasma membrane [GO:0005886]; presynapse [GO:0098793]; septin complex [GO:0031105]; septin ring [GO:0005940]; stress fiber [GO:0001725]; synapse [GO:0045202]; synaptic vesicle [GO:0008021]; terminal bouton [GO:00431…
Q91VR7	Q91VR7	reviewed	MLP3A_MOUSE	Microtubule-associated proteins 1A/1B light chain 3A (Autophagy-related protein LC3 A) (Autophagy-related ubiquitin-like modifier LC3 A) (MAP1 light chain 3-like protein 1) (MAP1A/MAP1B light chain 3 A) (MAP1A/MAP1B LC3 A) (Microtubule-associated protein 1 light chain 3 alpha)	Map1lc3a	121	0.31425	0.749	0.30725	0.80125	6.68795	5.63872	7.73718	6.44368	5.48291	7.40446	9.64868	8.13496	11.1624	9.29627	7.91016	10.6824	-0.0536793	0.125253	0.749457	8	8	16	autolysosome [GO:0044754]; autophagosome [GO:0005776]; autophagosome membrane [GO:0000421]; cytoplasm [GO:0005737]; cytosol [GO:0005829]; glutamatergic synapse [GO:0098978]; intracellular membrane-bounded organelle [GO:0043231]; late endosome [GO:0005770]; microtubule [GO:0005874]; microtubule cytoskeleton [GO:0015630]; organelle membrane [GO:0031090]; synapse [GO:0045202]
Q546G4	Q546G4	unreviewed	Q546G4_MOUSE	Albumin	Alb alb Alb1	608	0.88675	2.64375	0.818	2.689	1.65368	-0.258478	3.56584	1.83863	-0.130342	3.8076	2.38576	-0.372906	5.14442	2.65258	-0.188044	5.49321	0.15295	0.044278	0.903071	8	8	16	endoplasmic reticulum [GO:0005783]; extracellular exosome [GO:0070062]; Golgi apparatus [GO:0005794]; protein-containing complex [GO:0032991]
P15105	P15105	reviewed	GLNA_MOUSE	Glutamine synthetase (GS) (EC 6.3.1.2) (Glutamate--ammonia ligase) (Palmitoyltransferase GLUL) (EC 2.3.1.225)	Glul Glns	373	0.20525	0.5775	0.204	0.581	9.28941	8.18984	10.389	9.27956	8.04339	10.5157	13.4018	11.8154	14.9881	13.3876	11.6042	15.171	-0.00153116	0.00365971	0.991609	8	8	16	axon terminus [GO:0043679]; cell body [GO:0044297]; cell projection [GO:0042995]; cytoplasm [GO:0005737]; cytosol [GO:0005829]; endoplasmic reticulum [GO:0005783]; glial cell projection [GO:0097386]; mitochondrion [GO:0005739]; myelin sheath [GO:0043209]; perikaryon [GO:0043204]; plasma membrane [GO:0005886]; protein-containing complex [GO:0032991]
Q61490	Q61490	reviewed	CD166_MOUSE	CD166 antigen (Activated leukocyte cell adhesion molecule) (BEN) (Protein DM-GRASP) (CD antigen CD166)	Alcam	583	0.2245	0.49475	0.22925	0.5405	10.0865	9.21556	10.9574	9.42479	8.19771	10.6519	14.5517	13.2952	15.8081	13.5971	11.8268	15.3674	-0.0978876	0.402578	0.395751	8	8	16	axon [GO:0030424]; dendrite [GO:0030425]; external side of plasma membrane [GO:0009897]; immunological synapse [GO:0001772]; neuronal cell body [GO:0043025]; plasma membrane [GO:0005886]; T cell receptor complex [GO:0042101]
E9Q4G8	E9Q4G8	unreviewed	E9Q4G8_MOUSE	CD166 antigen (Activated leukocyte cell adhesion molecule)	Alcam	555	0.2245	0.49475	0.22925	0.5405	10.0865	9.21556	10.9574	9.42479	8.19771	10.6519	14.5517	13.2952	15.8081	13.5971	11.8268	15.3674	-0.0978876	0.402578	0.395751	8	8	16	membrane [GO:0016020]
Q54AJ5	Q54AJ5	unreviewed	Q54AJ5_MOUSE	CD166 antigen (Activated leukocyte cell adhesion molecule)	Alcam musc	583	0.2245	0.49475	0.22925	0.5405	10.0865	9.21556	10.9574	9.42479	8.19771	10.6519	14.5517	13.2952	15.8081	13.5971	11.8268	15.3674	-0.0978876	0.402578	0.395751	8	8	16	immunological synapse [GO:0001772]; T cell receptor complex [GO:0042101]
Q921H8	Q921H8	reviewed	THIKA_MOUSE	3-ketoacyl-CoA thiolase A, peroxisomal (EC 2.3.1.16) (Acetyl-CoA C-myristoyltransferase) (EC 2.3.1.155) (Acetyl-CoA acyltransferase A) (EC 2.3.1.9) (Beta-ketothiolase A) (Peroxisomal 3-oxoacyl-CoA thiolase A)	Acaa1a Acaa1	424	0.345	0.96375	0.319	1.1585	5.50085	3.87063	7.13107	5.20808	2.94603	7.47012	7.93605	5.58413	10.288	7.51367	4.25023	10.7771	-0.0789031	0.0717362	0.847742	8	8	16	mitochondrion [GO:0005739]; peroxisomal matrix [GO:0005782]; peroxisome [GO:0005777]
P05202	P05202	reviewed	AATM_MOUSE	Aspartate aminotransferase, mitochondrial (mAspAT) (EC 2.6.1.1) (EC 2.6.1.7) (Fatty acid-binding protein) (FABP-1) (Glutamate oxaloacetate transaminase 2) (Kynurenine aminotransferase 4) (Kynurenine aminotransferase IV) (Kynurenine--oxoglutarate transaminase 4) (Kynurenine--oxoglutarate transaminase IV) (Plasma membrane-associated fatty acid-binding protein) (FABPpm) (Transaminase A)	Got2 Got-2	430	0.06575	0.1385	0.0645	0.14525	36.0837	32.3789	39.7884	34.9132	30.7267	39.0997	52.0578	46.7129	57.4026	50.3691	44.3293	56.4089	-0.0475749	0.158217	0.694677	8	8	16	cell surface [GO:0009986]; mitochondrial inner membrane [GO:0005743]; mitochondrial matrix [GO:0005759]; mitochondrion [GO:0005739]; myelin sheath [GO:0043209]; perikaryon [GO:0043204]; plasma membrane [GO:0005886]; protein-containing complex [GO:0032991]; sarcolemma [GO:0042383]; T-tubule [GO:0030315]
Q9CQ92	Q9CQ92	reviewed	FIS1_MOUSE	Mitochondrial fission 1 protein (FIS1 homolog) (Tetratricopeptide repeat protein 11) (TPR repeat protein 11)	Fis1 Ttc11	152	0.2215	0.534	0.22925	0.52175	9.59797	8.63154	10.5644	9.71681	8.01747	11.4161	13.8469	12.4527	15.2412	14.0184	11.5668	16.47	0.0177527	0.0396645	0.912716	8	8	16	endoplasmic reticulum [GO:0005783]; mitochondrial outer membrane [GO:0005741]; mitochondrion [GO:0005739]; peroxisomal membrane [GO:0005778]; peroxisome [GO:0005777]; protein-containing complex [GO:0032991]
O08532-5	O08532	reviewed	CA2D1_MOUSE	Voltage-dependent calcium channel subunit alpha-2/delta-1 (Voltage-gated calcium channel subunit alpha-2/delta-1) [Cleaved into: Voltage-dependent calcium channel subunit alpha-2-1; Voltage-dependent calcium channel subunit delta-1]	Cacna2d1 Cacna2	1103	0.22	0.463	0.206	0.4835	10.6766	9.19719	12.156	10.5941	8.93388	12.2544	15.4031	13.2687	17.5374	15.2841	12.8889	17.6794	-0.0111843	0.0235826	0.947147	8	8	16	glutamatergic synapse [GO:0098978]; L-type voltage-gated calcium channel complex [GO:1990454]; neuronal dense core vesicle [GO:0098992]; plasma membrane [GO:0005886]; postsynaptic membrane [GO:0045211]; presynaptic active zone membrane [GO:0048787]; sarcoplasmic reticulum [GO:0016529]; T-tubule [GO:0030315]; voltage-gated calcium channel complex [GO:0005891]
P29341	P29341	reviewed	PABP1_MOUSE	Polyadenylate-binding protein 1 (PABP-1) (Poly(A)-binding protein 1)	Pabpc1 Pabp1	636	0.2145	0.4915	0.20325	0.473	10.3044	9.08816	11.5206	10.774	9.56802	11.9799	14.8661	13.1114	16.6208	15.5436	13.8037	17.2834	0.0642901	0.219495	0.603261	8	8	16	catalytic step 2 spliceosome [GO:0071013]; cell leading edge [GO:0031252]; cytoplasm [GO:0005737]; cytoplasmic ribonucleoprotein granule [GO:0036464]; cytoplasmic stress granule [GO:0010494]; cytosol [GO:0005829]; dendrite [GO:0030425]; lamellipodium [GO:0030027]; mCRD-mediated mRNA stability complex [GO:0106002]; messenger ribonucleoprotein complex [GO:1990124]; nucleus [GO:0005634]; ribonucleop…
Q3U8U8	Q3U8U8	unreviewed	Q3U8U8_MOUSE	Polyadenylate-binding protein (PABP)	Pabpc1	636	0.2145	0.4915	0.20325	0.473	10.3044	9.08816	11.5206	10.774	9.56802	11.9799	14.8661	13.1114	16.6208	15.5436	13.8037	17.2834	0.0642901	0.219495	0.603261	8	8	16	cytoplasm [GO:0005737]
P62880	P62880	reviewed	GBB2_MOUSE	Guanine nucleotide-binding protein G(I)/G(S)/G(T) subunit beta-2 (G protein subunit beta-2) (Transducin beta chain 2)	Gnb2	340	0.09075	0.1815	0.09825	0.18675	27.2225	24.6041	29.8409	26.1912	21.8022	30.5802	39.2738	35.4963	43.0513	37.7859	31.4539	44.1179	-0.0557175	0.151421	0.705633	8	8	16	cell body [GO:0044297]; cytoplasm [GO:0005737]; heterotrimeric G-protein complex [GO:0005834]; myelin sheath [GO:0043209]; perinuclear region of cytoplasm [GO:0048471]; plasma membrane [GO:0005886]; protein-containing complex [GO:0032991]
E9QKR0	E9QKR0	unreviewed	E9QKR0_MOUSE	Guanine nucleotide binding protein (G protein), beta 2	Gnb2	382	0.09075	0.1815	0.09825	0.18675	27.2225	24.6041	29.8409	26.1912	21.8022	30.5802	39.2738	35.4963	43.0513	37.7859	31.4539	44.1179	-0.0557175	0.151421	0.705633	8	8	16	perinuclear region of cytoplasm [GO:0048471]; plasma membrane [GO:0005886]
Q3U9V4	Q3U9V4	unreviewed	Q3U9V4_MOUSE	Uncharacterized protein	Gnb2	340	0.09075	0.1815	0.09825	0.18675	27.2225	24.6041	29.8409	26.1912	21.8022	30.5802	39.2738	35.4963	43.0513	37.7859	31.4539	44.1179	-0.0557175	0.151421	0.705633	8	8	16
Q8VDD5	Q8VDD5	reviewed	MYH9_MOUSE	Myosin-9 (Cellular myosin heavy chain, type A) (Myosin heavy chain 9) (Myosin heavy chain, non-muscle IIa) (Non-muscle myosin heavy chain A) (NMMHC-A) (Non-muscle myosin heavy chain IIa) (NMMHC II-a) (NMMHC-IIA)	Myh9	1960	0.233	0.6275	0.222	0.59975	8.43398	7.26252	9.60544	8.85983	7.59023	10.1294	12.1677	10.4776	13.8577	12.782	10.9504	14.6137	0.0710656	0.192631	0.641754	8	8	16	actin cytoskeleton [GO:0015629]; actin filament [GO:0005884]; actomyosin [GO:0042641]; actomyosin contractile ring [GO:0005826]; adherens junction [GO:0005912]; apical plasma membrane [GO:0016324]; brush border [GO:0005903]; cell cortex [GO:0005938]; cell leading edge [GO:0031252]; cleavage furrow [GO:0032154]; COP9 signalosome [GO:0008180]; cortical cytoskeleton [GO:0030863]; cortical granule [G…
Q01853	Q01853	reviewed	TERA_MOUSE	Transitional endoplasmic reticulum ATPase (TER ATPase) (EC 3.6.4.6) (15S Mg(2+)-ATPase p97 subunit) (Valosin-containing protein) (VCP)	Vcp	806	0.23025	0.5905	0.22375	0.62	8.82181	7.81315	9.83047	8.6272	7.29752	9.95688	12.7272	11.272	14.1824	12.4464	10.5281	14.3647	-0.0321823	0.0806034	0.830609	8	8	16	ATPase complex [GO:1904949]; cytoplasm [GO:0005737]; cytoplasmic stress granule [GO:0010494]; cytosol [GO:0005829]; Derlin-1 retrotranslocation complex [GO:0036513]; endoplasmic reticulum [GO:0005783]; endoplasmic reticulum membrane [GO:0005789]; glutamatergic synapse [GO:0098978]; lipid droplet [GO:0005811]; myelin sheath [GO:0043209]; nucleoplasm [GO:0005654]; nucleus [GO:0005634]; perinuclear …
Q9DBJ1	Q9DBJ1	reviewed	PGAM1_MOUSE	Phosphoglycerate mutase 1 (EC 5.4.2.11) (EC 5.4.2.4) (BPG-dependent PGAM 1) (Phosphoglycerate mutase isozyme B) (PGAM-B)	Pgam1	254	0.14475	0.3705	0.14425	0.369	14.1675	12.392	15.9429	14.3071	11.6347	16.9796	20.4393	17.8779	23.0008	20.6408	16.7853	24.4964	0.0141545	0.0278865	0.937807	8	8	16	cytoplasm [GO:0005737]; cytosol [GO:0005829]; myelin sheath [GO:0043209]; sperm principal piece [GO:0097228]
P56212-2	P56212	reviewed	ARP19_MOUSE	cAMP-regulated phosphoprotein 19 (ARPP-19)	Arpp19	112	0.40125	0.987	0.3635	0.95325	4.99893	3.90966	6.0882	5.37795	4.10456	6.65134	7.21194	5.64045	8.78342	7.75875	5.92163	9.59586	0.105437	0.173552	0.670576	8	8	16	cytoplasm [GO:0005737]
P56212	P56212	reviewed	ARP19_MOUSE	cAMP-regulated phosphoprotein 19 (ARPP-19)	Arpp19	112	0.40125	0.987	0.3635	0.95325	4.99893	3.90966	6.0882	5.37795	4.10456	6.65134	7.21194	5.64045	8.78342	7.75875	5.92163	9.59586	0.105437	0.173552	0.670576	8	8	16	cytoplasm [GO:0005737]
E9Q827	E9Q827	unreviewed	E9Q827_MOUSE	cAMP-regulated phosphoprotein 19	Arpp19	145	0.40125	0.987	0.3635	0.95325	4.99893	3.90966	6.0882	5.37795	4.10456	6.65134	7.21194	5.64045	8.78342	7.75875	5.92163	9.59586	0.105437	0.173552	0.670576	8	8	16	cytoplasm [GO:0005737]
Q60737	Q60737	reviewed	CSK21_MOUSE	Casein kinase II subunit alpha (CK II alpha) (EC 2.7.11.1)	Csnk2a1 Ckiia	391	0.2765	0.62525	0.26025	0.62375	7.9815	6.68731	9.27569	8.23421	6.41979	10.0486	11.5149	9.64775	13.382	11.8794	9.2618	14.4971	0.0449697	0.0781266	0.835359	8	8	16	chromatin [GO:0000785]; cytosol [GO:0005829]; nucleoplasm [GO:0005654]; nucleus [GO:0005634]; PML body [GO:0016605]; protein kinase CK2 complex [GO:0005956]; Sin3 complex [GO:0016580]
Q61177	Q61177	unreviewed	Q61177_MOUSE	non-specific serine/threonine protein kinase (EC 2.7.11.1)	Csnk2a1	391	0.2765	0.62525	0.26025	0.62375	7.9815	6.68731	9.27569	8.23421	6.41979	10.0486	11.5149	9.64775	13.382	11.8794	9.2618	14.4971	0.0449697	0.0781266	0.835359	8	8	16
Q61187	Q61187	reviewed	TS101_MOUSE	Tumor susceptibility gene 101 protein (ESCRT-I complex subunit TSG101)	Tsg101	391	0.3335	0.813	0.273	0.731	6.16217	5.18091	7.14344	7.23524	5.7054	8.76509	8.89014	7.47447	10.3058	10.4382	8.23115	12.6454	0.231602	0.602275	0.249877	8	8	16	centrosome [GO:0005813]; cytoplasm [GO:0005737]; cytosol [GO:0005829]; early endosome [GO:0005769]; early endosome membrane [GO:0031901]; endosome [GO:0005768]; endosome membrane [GO:0010008]; ESCRT I complex [GO:0000813]; extracellular exosome [GO:0070062]; Flemming body [GO:0090543]; late endosome [GO:0005770]; late endosome membrane [GO:0031902]; nucleolus [GO:0005730]; nucleus [GO:0005634]; p…
Q3UCW0	Q3UCW0	unreviewed	Q3UCW0_MOUSE	Tumor susceptibility gene 101 protein	Tsg101	391	0.3335	0.813	0.273	0.731	6.16217	5.18091	7.14344	7.23524	5.7054	8.76509	8.89014	7.47447	10.3058	10.4382	8.23115	12.6454	0.231602	0.602275	0.249877	8	8	16	cytosol [GO:0005829]; early endosome [GO:0005769]; ESCRT I complex [GO:0000813]; extracellular exosome [GO:0070062]; late endosome [GO:0005770]; nucleolus [GO:0005730]; plasma membrane [GO:0005886]
Q3UK08	Q3UK08	unreviewed	Q3UK08_MOUSE	Tumor susceptibility gene 101 protein	Tsg101	391	0.3335	0.813	0.273	0.731	6.16217	5.18091	7.14344	7.23524	5.7054	8.76509	8.89014	7.47447	10.3058	10.4382	8.23115	12.6454	0.231602	0.602275	0.249877	8	8	16	endosome [GO:0005768]
Q3U2G2	Q3U2G2	unreviewed	Q3U2G2_MOUSE	Heat shock 70 kDa protein 4	Hspa4	842	0.2285	0.54025	0.22525	0.53375	9.43682	8.26796	10.6057	9.58369	8.11509	11.0523	13.6145	11.9281	15.3008	13.8263	11.7076	15.9451	0.0222804	0.0520059	0.887144	8	8	16	cytosol [GO:0005829]; extracellular exosome [GO:0070062]; mitochondrion [GO:0005739]
P19096	P19096	reviewed	FAS_MOUSE	Fatty acid synthase (EC 2.3.1.85) (Type I Fatty Acid Synthase) [Includes: [Acyl-carrier-protein] S-acetyltransferase (EC 2.3.1.38); [Acyl-carrier-protein] S-malonyltransferase (EC 2.3.1.39); 3-oxoacyl-[acyl-carrier-protein] synthase (EC 2.3.1.41); 3-oxoacyl-[acyl-carrier-protein] reductase (EC 1.1.1.100); 3-hydroxyacyl-[acyl-carrier-protein] dehydratase (EC 4.2.1.59); Enoyl-[acyl-carrier-protein]…	Fasn	2504	0.28	0.71975	0.2685	0.79325	7.18493	6.1677	8.20215	6.89975	5.18766	8.61183	10.3657	8.89812	11.8332	9.95423	7.48421	12.4242	-0.0584305	0.101632	0.791349	8	8	16	cytoplasm [GO:0005737]; cytosol [GO:0005829]; glycogen granule [GO:0042587]; Golgi apparatus [GO:0005794]; melanosome [GO:0042470]; mitochondrion [GO:0005739]; plasma membrane [GO:0005886]
O89053	O89053	reviewed	COR1A_MOUSE	Coronin-1A (Coronin-like protein A) (Clipin-A) (Coronin-like protein p57) (Tryptophan aspartate-containing coat protein) (TACO)	Coro1a Coro1	461	0.165	0.3435	0.1605	0.33225	14.4707	12.7035	16.2379	14.9593	12.8358	17.0828	20.8768	18.3273	23.4264	21.5816	18.5181	24.6452	0.0479027	0.129633	0.741937	8	8	16	actin cytoskeleton [GO:0015629]; actin filament [GO:0005884]; axon [GO:0030424]; cell leading edge [GO:0031252]; cell-cell junction [GO:0005911]; cortical actin cytoskeleton [GO:0030864]; cytoplasm [GO:0005737]; cytosol [GO:0005829]; early endosome [GO:0005769]; glutamatergic synapse [GO:0098978]; immunological synapse [GO:0001772]; lamellipodium [GO:0030027]; phagocytic cup [GO:0001891]; phagocy…
Q3U1N0	Q3U1N0	unreviewed	Q3U1N0_MOUSE	Coronin	Coro1a	461	0.165	0.3435	0.1605	0.33225	14.4707	12.7035	16.2379	14.9593	12.8358	17.0828	20.8768	18.3273	23.4264	21.5816	18.5181	24.6452	0.0479027	0.129633	0.741937	8	8	16	actin filament [GO:0005884]; cortical actin cytoskeleton [GO:0030864]; immunological synapse [GO:0001772]; lamellipodium [GO:0030027]; phagocytic cup [GO:0001891]; phagocytic vesicle membrane [GO:0030670]; protein-containing complex [GO:0032991]
Q3U232	Q3U232	unreviewed	Q3U232_MOUSE	Coronin	Coro1a	461	0.165	0.3435	0.1605	0.33225	14.4707	12.7035	16.2379	14.9593	12.8358	17.0828	20.8768	18.3273	23.4264	21.5816	18.5181	24.6452	0.0479027	0.129633	0.741937	8	8	16	cell cortex [GO:0005938]; cytoskeleton [GO:0005856]; phagocytic vesicle membrane [GO:0030670]
Q9JJV2	Q9JJV2	reviewed	PROF2_MOUSE	Profilin-2 (Profilin II)	Pfn2	140	0.25825	0.53425	0.245	0.54475	9.11342	7.94803	10.2788	9.16102	8.13936	10.1827	13.1479	11.4666	14.8292	13.2166	11.7426	14.6905	0.00751535	0.0193989	0.956315	8	8	16	cytoplasm [GO:0005737]; cytoskeleton [GO:0005856]; cytosol [GO:0005829]; glutamatergic synapse [GO:0098978]; postsynapse [GO:0098794]; presynapse [GO:0098793]; Schaffer collateral - CA1 synapse [GO:0098685]
D1FNM8	D1FNM8	unreviewed	D1FNM8_MOUSE	Calcium-transporting ATPase (EC 7.2.2.10)	Atp2b4	1166	0.1125	0.26325	0.10975	0.25925	19.5175	16.8401	22.1949	19.9087	16.4916	23.3257	28.1579	24.2952	32.0205	28.7221	23.7924	33.6519	0.0286261	0.0606257	0.86971	8	8	16	plasma membrane [GO:0005886]
E9Q828	E9Q828	unreviewed	E9Q828_MOUSE	Calcium-transporting ATPase (EC 7.2.2.10)	Atp2b4	1172	0.1125	0.26325	0.10975	0.25925	19.5175	16.8401	22.1949	19.9087	16.4916	23.3257	28.1579	24.2952	32.0205	28.7221	23.7924	33.6519	0.0286261	0.0606257	0.86971	8	8	16	plasma membrane [GO:0005886]
F7AAP4	F7AAP4	unreviewed	F7AAP4_MOUSE	Calcium-transporting ATPase (EC 7.2.2.10)	Atp2b4	1166	0.1125	0.26325	0.10975	0.25925	19.5175	16.8401	22.1949	19.9087	16.4916	23.3257	28.1579	24.2952	32.0205	28.7221	23.7924	33.6519	0.0286261	0.0606257	0.86971	8	8	16	plasma membrane [GO:0005886]; protein-containing complex [GO:0032991]
H2BL43	H2BL43	unreviewed	H2BL43_MOUSE	Calcium-transporting ATPase (EC 7.2.2.10)	Atp2b4	1172	0.1125	0.26325	0.10975	0.25925	19.5175	16.8401	22.1949	19.9087	16.4916	23.3257	28.1579	24.2952	32.0205	28.7221	23.7924	33.6519	0.0286261	0.0606257	0.86971	8	8	16	plasma membrane [GO:0005886]
Q9DB05	Q9DB05	reviewed	SNAA_MOUSE	Alpha-soluble NSF attachment protein (SNAP-alpha) (N-ethylmaleimide-sensitive factor attachment protein alpha)	Napa Snapa	295	0.28125	0.748	0.2975	0.6995	7.02141	5.69164	8.35118	7.1909	5.87162	8.51019	10.1298	8.2113	12.0482	10.3743	8.47095	12.2776	0.034412	0.0609065	0.869147	8	8	16	glutamatergic synapse [GO:0098978]; myelin sheath [GO:0043209]; neuromuscular junction [GO:0031594]; postsynapse [GO:0098794]; presynapse [GO:0098793]; presynaptic active zone membrane [GO:0048787]; synaptobrevin 2-SNAP-25-syntaxin-1a complex [GO:0070044]
P34022	P34022	reviewed	RANG_MOUSE	Ran-specific GTPase-activating protein (HpaII tiny fragments locus 9a protein) (Ran-binding protein 1) (RANBP1)	Ranbp1 Htf9-a Htf9a	203	0.19125	0.4965	0.1985	0.49975	10.5972	9.08685	12.1076	10.4441	8.92361	11.9646	15.2885	13.1096	17.4675	15.0677	12.8741	17.2613	-0.0209927	0.0471357	0.897149	8	8	16	axon cytoplasm [GO:1904115]; centrosome [GO:0005813]; cytoplasm [GO:0005737]; cytosol [GO:0005829]; nuclear pore [GO:0005643]; plasma membrane bounded cell projection cytoplasm [GO:0032838]
P62270	P62270	reviewed	RS18_MOUSE	Small ribosomal subunit protein uS13 (40S ribosomal protein S18) (Ke-3) (Ke3)	Rps18	152	0.15075	0.373	0.1555	0.3765	13.974	11.8332	16.1148	13.8336	10.6867	16.9805	20.1602	17.0717	23.2487	19.9577	15.4177	24.4977	-0.0145651	0.023453	0.94743	8	8	16	cytoplasm [GO:0005737]; cytosol [GO:0005829]; cytosolic ribosome [GO:0022626]; cytosolic small ribosomal subunit [GO:0022627]; nucleus [GO:0005634]; postsynapse [GO:0098794]; postsynaptic density [GO:0014069]; ribosome [GO:0005840]; small ribosomal subunit [GO:0015935]; synapse [GO:0045202]
F6YVP7	F6YVP7	unreviewed	F6YVP7_MOUSE	Small ribosomal subunit protein uS13 (40S ribosomal protein S18)	Rps18-ps6 Gm10260 Gm17352	152	0.15075	0.373	0.1555	0.3765	13.974	11.8332	16.1148	13.8336	10.6867	16.9805	20.1602	17.0717	23.2487	19.9577	15.4177	24.4977	-0.0145651	0.023453	0.94743	8	8	16	cytosol [GO:0005829]; small ribosomal subunit [GO:0015935]
Q561N5	Q561N5	unreviewed	Q561N5_MOUSE	Small ribosomal subunit protein uS13 (40S ribosomal protein S18)	Rps18	152	0.15075	0.373	0.1555	0.3765	13.974	11.8332	16.1148	13.8336	10.6867	16.9805	20.1602	17.0717	23.2487	19.9577	15.4177	24.4977	-0.0145651	0.023453	0.94743	8	8	16	cytosolic small ribosomal subunit [GO:0022627]; nucleus [GO:0005634]; postsynaptic density [GO:0014069]
A0A1Y7VKY1	A0A1Y7VKY1	z (deleted)	A0A1Y7VKY1_MOUSE	deleted			0.15075	0.373	0.1555	0.3765	13.974	11.8332	16.1148	13.8336	10.6867	16.9805	20.1602	17.0717	23.2487	19.9577	15.4177	24.4977	-0.0145651	0.023453	0.94743	8	8	16
P08249	P08249	reviewed	MDHM_MOUSE	Malate dehydrogenase, mitochondrial (EC 1.1.1.37)	Mdh2 Mor1	338	0.06375	0.142	0.06375	0.1485	35.5879	32.9605	38.2152	34.381	30.659	38.1029	51.3424	47.552	55.1329	49.6013	44.2316	54.9709	-0.0497752	0.210387	0.616045	8	8	16	cytoplasm [GO:0005737]; membrane [GO:0016020]; mitochondrial inner membrane [GO:0005743]; mitochondrial matrix [GO:0005759]; mitochondrion [GO:0005739]; myelin sheath [GO:0043209]
Q7M6W1	Q7M6W1	unreviewed	Q7M6W1_MOUSE	Reticulon	Rtn1	208	0.30525	0.8475	0.292	0.85825	6.22707	5.18649	7.26764	6.29439	5.10079	7.48799	8.98376	7.48253	10.485	9.08089	7.35888	10.8029	0.0155139	0.0272028	0.939285	8	8	16	endoplasmic reticulum membrane [GO:0005789]
Q91VD9	Q91VD9	reviewed	NDUS1_MOUSE	NADH-ubiquinone oxidoreductase 75 kDa subunit, mitochondrial (EC 7.1.1.2) (Complex I-75kD) (CI-75kD)	Ndufs1	727	0.095	0.19625	0.1	0.20475	25.4026	21.9646	28.8406	24.3198	20.6812	27.9585	36.6482	31.6882	41.6083	35.0861	29.8366	40.3356	-0.062842	0.164476	0.684738	8	8	16	mitochondrial inner membrane [GO:0005743]; mitochondrial intermembrane space [GO:0005758]; mitochondrial respiratory chain complex I [GO:0005747]; mitochondrion [GO:0005739]; myelin sheath [GO:0043209]
P62746	P62746	reviewed	RHOB_MOUSE	Rho-related GTP-binding protein RhoB	Rhob Arhb	196	0.1795	0.42725	0.14125	0.42875	12.0711	10.0774	14.0649	12.8408	10.1203	15.5612	17.415	14.5386	20.2914	18.5253	14.6006	22.45	0.0891686	0.175404	0.667722	8	8	16	cleavage furrow [GO:0032154]; cytosol [GO:0005829]; early endosome [GO:0005769]; endosome membrane [GO:0010008]; late endosome [GO:0005770]; late endosome membrane [GO:0031902]; membrane [GO:0016020]; nucleus [GO:0005634]; plasma membrane [GO:0005886]; Schaffer collateral - CA1 synapse [GO:0098685]; synapse [GO:0045202]
Q4FJM5	Q4FJM5	unreviewed	Q4FJM5_MOUSE	Ras homolog gene family, member B (Rhob protein)	Rhob	196	0.1795	0.42725	0.14125	0.42875	12.0711	10.0774	14.0649	12.8408	10.1203	15.5612	17.415	14.5386	20.2914	18.5253	14.6006	22.45	0.0891686	0.175404	0.667722	8	8	16	cleavage furrow [GO:0032154]; endosome membrane [GO:0010008]
P26443	P26443	reviewed	DHE3_MOUSE	Glutamate dehydrogenase 1, mitochondrial (GDH 1) (EC 1.4.1.3)	Glud1 Glud	558	0.104	0.19875	0.10375	0.2025	24.5993	21.4987	27.6999	24.2644	21.3383	27.1905	35.4893	31.0161	39.9626	35.0061	30.7847	39.2276	-0.0197781	0.0522319	0.886683	8	8	16	cytoplasm [GO:0005737]; endoplasmic reticulum [GO:0005783]; mitochondrial inner membrane [GO:0005743]; mitochondrial matrix [GO:0005759]; mitochondrion [GO:0005739]
Q8BHE3	Q8BHE3	reviewed	ATCAY_MOUSE	Caytaxin	Atcay	372	0.23325	0.65725	0.218	0.6565	8.18246	6.69763	9.6673	8.35692	7.02121	9.69262	11.8048	9.66264	13.947	12.0565	10.1295	13.9835	0.0304355	0.0586062	0.873763	8	8	16	axon [GO:0030424]; cytoplasm [GO:0005737]; dendrite [GO:0030425]; growth cone [GO:0030426]; mitochondrial membrane [GO:0031966]; neuron projection [GO:0043005]; neuron projection terminus [GO:0044306]; perinuclear region of cytoplasm [GO:0048471]; presynapse [GO:0098793]; synapse [GO:0045202]
Q925N0	Q925N0	reviewed	SFXN5_MOUSE	Sideroflexin-5	Sfxn5	342	0.131	0.266	0.1335	0.28	18.631	16.0529	21.2091	17.907	14.6341	21.18	26.8788	23.1594	30.5983	25.8344	21.1126	30.5562	-0.057176	0.127001	0.746447	8	8	16	mitochondrial inner membrane [GO:0005743]; mitochondrion [GO:0005739]
Q8BRQ9	Q8BRQ9	unreviewed	Q8BRQ9_MOUSE	Sidoreflexin	Sfxn5	302	0.131	0.266	0.1335	0.28	18.631	16.0529	21.2091	17.907	14.6341	21.18	26.8788	23.1594	30.5983	25.8344	21.1126	30.5562	-0.057176	0.127001	0.746447	8	8	16	mitochondrial membrane [GO:0031966]
Q99PT1	Q99PT1	reviewed	GDIR1_MOUSE	Rho GDP-dissociation inhibitor 1 (Rho GDI 1) (GDI-1) (Rho-GDI alpha)	Arhgdia C87222 Gdi1	204	0.12	0.2815	0.12675	0.28	18.241	16.0151	20.467	18.1437	14.911	21.3764	26.3162	23.1048	29.5276	26.1758	21.512	30.8396	-0.00771582	0.0155559	0.964815	8	8	16	cytosol [GO:0005829]; extracellular space [GO:0005615]; immunological synapse [GO:0001772]; membrane [GO:0016020]; nucleus [GO:0005634]; Schaffer collateral - CA1 synapse [GO:0098685]; synapse [GO:0045202]
P10605	P10605	reviewed	CATB_MOUSE	Cathepsin B (EC 3.4.22.1) (Cathepsin B1) [Cleaved into: Cathepsin B light chain; Cathepsin B heavy chain]	Ctsb	339	0.54175	1.1	0.489	1.0845	3.82565	3.32673	4.32456	4.17278	3.38918	4.95639	5.51924	4.79946	6.23902	6.02005	4.88955	7.15056	0.125306	0.324987	0.473166	8	8	16	apical plasma membrane [GO:0016324]; cell surface [GO:0009986]; collagen-containing extracellular matrix [GO:0062023]; external side of plasma membrane [GO:0009897]; extracellular region [GO:0005576]; extracellular space [GO:0005615]; lysosome [GO:0005764]; melanosome [GO:0042470]; mitochondrion [GO:0005739]; peptidase inhibitor complex [GO:1904090]; perinuclear region of cytoplasm [GO:0048471]; …
Q3TVS6	Q3TVS6	unreviewed	Q3TVS6_MOUSE	Cathepsin B (EC 3.4.22.1)	Ctsb	339	0.54175	1.1	0.489	1.0845	3.82565	3.32673	4.32456	4.17278	3.38918	4.95639	5.51924	4.79946	6.23902	6.02005	4.88955	7.15056	0.125306	0.324987	0.473166	8	8	16	apical plasma membrane [GO:0016324]; lysosome [GO:0005764]
O35143	O35143	reviewed	ATIF1_MOUSE	ATPase inhibitor, mitochondrial (ATP synthase F1 subunit epsilon) (Inhibitor of F(1)F(o)-ATPase) (IF(1)) (IF1)	Atp5if1 Atpi Atpif1 If1	106	0.08375	0.19675	0.08075	0.213	26.0485	23.3139	28.783	24.6825	21.253	28.112	37.58	33.6348	41.5251	35.6093	30.6616	40.557	-0.0777105	0.25738	0.552866	8	8	16	cell surface [GO:0009986]; mitochondrion [GO:0005739]; protein-containing complex [GO:0032991]
Q78PY7	Q78PY7	reviewed	SND1_MOUSE	Staphylococcal nuclease domain-containing protein 1 (EC 3.1.31.1) (100 kDa coactivator) (p100 co-activator)	Snd1	910	0.4165	0.985	0.41375	1.00625	4.88221	4.02958	5.73484	4.87713	3.68635	6.06791	7.04355	5.81346	8.27363	7.03621	5.31828	8.75414	-0.00150317	0.0021271	0.995114	8	8	16	cytoplasm [GO:0005737]; cytosol [GO:0005829]; dense body [GO:0097433]; melanosome [GO:0042470]; mitochondrion [GO:0005739]; nucleus [GO:0005634]; RISC complex [GO:0016442]
Q3UZI3	Q3UZI3	unreviewed	Q3UZI3_MOUSE	Staphylococcal nuclease domain-containing protein (EC 3.1.31.1)	Snd1 AL033314	910	0.4165	0.985	0.41375	1.00625	4.88221	4.02958	5.73484	4.87713	3.68635	6.06791	7.04355	5.81346	8.27363	7.03621	5.31828	8.75414	-0.00150317	0.0021271	0.995114	8	8	16	cytoplasm [GO:0005737]; RISC complex [GO:0016442]
Q62188	Q62188	reviewed	DPYL3_MOUSE	Dihydropyrimidinase-related protein 3 (DRP-3) (Unc-33-like phosphoprotein 1) (ULIP-1)	Dpysl3 Drp3 Ulip	570	0.09	0.16275	0.07975	0.16375	29.6572	25.7198	33.5945	30.3749	26.9095	33.8403	42.7862	37.1058	48.4667	43.8217	38.8222	48.8213	0.0344996	0.0965122	0.800733	8	8	16	cell body [GO:0044297]; cytosol [GO:0005829]; extracellular space [GO:0005615]; filamentous actin [GO:0031941]; growth cone [GO:0030426]; lamellipodium [GO:0030027]; synapse [GO:0045202]
Q9D6J6	Q9D6J6	reviewed	NDUV2_MOUSE	NADH dehydrogenase [ubiquinone] flavoprotein 2, mitochondrial (EC 7.1.1.2) (NADH-ubiquinone oxidoreductase 24 kDa subunit)	Ndufv2	248	0.0905	0.215	0.09425	0.21775	23.8972	21.4826	26.3118	23.4717	20.6743	26.2691	34.4764	30.9928	37.9599	33.8625	29.8268	37.8983	-0.0259173	0.0794708	0.832778	8	8	16	mitochondrial inner membrane [GO:0005743]; mitochondrial respiratory chain complex I [GO:0005747]; mitochondrion [GO:0005739]; myelin sheath [GO:0043209]
Q9WV55	Q9WV55	reviewed	VAPA_MOUSE	Vesicle-associated membrane protein-associated protein A (VAMP-A) (VAMP-associated protein A) (VAP-A) (33 kDa VAMP-associated protein) (VAP-33)	Vapa Vap33	249	0.302	0.726	0.2805	0.75625	6.9218	6.17263	7.67098	7.03348	5.25218	8.81479	9.98605	8.90523	11.0669	10.1472	7.57729	12.7171	0.0230916	0.0375904	0.917085	8	8	16	bicellular tight junction [GO:0005923]; endoplasmic reticulum [GO:0005783]; endoplasmic reticulum membrane [GO:0005789]; Golgi membrane [GO:0000139]; membrane [GO:0016020]; microtubule cytoskeleton [GO:0015630]; nuclear membrane [GO:0031965]; perinuclear region of cytoplasm [GO:0048471]; plasma membrane [GO:0005886]; vesicle [GO:0031982]
Q3U1J4	Q3U1J4	reviewed	DDB1_MOUSE	DNA damage-binding protein 1 (DDB p127 subunit) (Damage-specific DNA-binding protein 1) (UV-damaged DNA-binding factor)	Ddb1	1140	0.389	0.90775	0.3845	0.947	5.34982	4.25295	6.44669	5.30139	3.85777	6.745	7.71816	6.13571	9.3006	7.64828	5.56559	9.73098	-0.0131202	0.0167988	0.962058	8	8	16	Cul4-RING E3 ubiquitin ligase complex [GO:0080008]; Cul4A-RING E3 ubiquitin ligase complex [GO:0031464]; Cul4B-RING E3 ubiquitin ligase complex [GO:0031465]; cytoplasm [GO:0005737]; nucleolus [GO:0005730]; nucleoplasm [GO:0005654]; nucleus [GO:0005634]; protein-containing complex [GO:0032991]; site of double-strand break [GO:0035861]
B2MWM9	B2MWM9	unreviewed	B2MWM9_MOUSE	Calreticulin	Calr	416	0.28225	0.711	0.2145	0.72625	7.19705	6.63496	7.75913	7.88593	5.90152	9.87033	10.3831	9.57223	11.1941	11.377	8.51409	14.2399	0.131875	0.281279	0.523264	8	8	16	acrosomal vesicle [GO:0001669]; cell surface [GO:0009986]; collagen-containing extracellular matrix [GO:0062023]; cytosol [GO:0005829]; endoplasmic reticulum lumen [GO:0005788]; extracellular space [GO:0005615]; MHC class I peptide loading complex [GO:0042824]; nuclear envelope [GO:0005635]; perinuclear region of cytoplasm [GO:0048471]; polysome [GO:0005844]; sarcoplasmic reticulum [GO:0016529]; …
Q91ZX7	Q91ZX7	reviewed	LRP1_MOUSE	Prolow-density lipoprotein receptor-related protein 1 (LRP-1) (Alpha-2-macroglobulin receptor) (A2MR) (CD antigen CD91) [Cleaved into: Low-density lipoprotein receptor-related protein 1 85 kDa subunit (LRP-85); Low-density lipoprotein receptor-related protein 1 515 kDa subunit (LRP-515); Low-density lipoprotein receptor-related protein 1 intracellular domain (LRPICD)]	Lrp1 A2mr	4545	0.575	1.4395	0.5975	1.3235	3.16991	2.28254	4.05728	3.2286	2.35872	4.09848	4.57321	3.29302	5.85341	4.65789	3.40292	5.91285	0.0264667	0.0303742	0.932451	8	8	16	apical part of cell [GO:0045177]; axonal growth cone [GO:0044295]; basolateral plasma membrane [GO:0016323]; clathrin-coated pit [GO:0005905]; clathrin-coated vesicle [GO:0030136]; dendrite [GO:0030425]; early endosome [GO:0005769]; endosome [GO:0005768]; external side of plasma membrane [GO:0009897]; Golgi apparatus [GO:0005794]; insulin-responsive compartment [GO:0032593]; membrane [GO:0016020]…
A0A0R4J0I9	A0A0R4J0I9	unreviewed	A0A0R4J0I9_MOUSE	Low density lipoprotein receptor-related protein 1	Lrp1	4545	0.575	1.4395	0.5975	1.3235	3.16991	2.28254	4.05728	3.2286	2.35872	4.09848	4.57321	3.29302	5.85341	4.65789	3.40292	5.91285	0.0264667	0.0303742	0.932451	8	8	16	basolateral plasma membrane [GO:0016323]; early endosome [GO:0005769]; receptor complex [GO:0043235]
Q03265	Q03265	reviewed	ATPA_MOUSE	ATP synthase subunit alpha, mitochondrial (ATP synthase F1 subunit alpha)	Atp5f1a Atp5a1	553	0.0715	0.1535	0.071	0.15975	32.704	29.4018	36.0062	31.7517	28.2745	35.2289	47.1819	42.4178	51.9459	45.808	40.7915	50.8246	-0.0426329	0.148573	0.710276	8	8	16	cell surface [GO:0009986]; COP9 signalosome [GO:0008180]; membrane [GO:0016020]; membrane raft [GO:0045121]; mitochondrial inner membrane [GO:0005743]; mitochondrial proton-transporting ATP synthase complex [GO:0005753]; mitochondrial proton-transporting ATP synthase complex, catalytic sector F(1) [GO:0000275]; mitochondrial proton-transporting ATP synthase, catalytic core [GO:0005754]; mitochond…
Q8R5H6	Q8R5H6	reviewed	WASF1_MOUSE	Actin-binding protein WASF1 (Protein WAVE-1) (Wiskott-Aldrich syndrome protein family member 1) (WASP family protein member 1)	Wasf1 Wave1	559	0.2355	0.55825	0.287	0.57775	9.10541	8.2363	9.97451	8.3333	6.71085	9.95576	13.1363	11.8825	14.3902	12.0224	9.6817	14.3631	-0.127835	0.378157	0.418642	8	8	16	cytoplasm [GO:0005737]; cytoskeleton [GO:0005856]; dendrite cytoplasm [GO:0032839]; focal adhesion [GO:0005925]; lamellipodium [GO:0030027]; mitochondrial outer membrane [GO:0005741]; mitochondrion [GO:0005739]; postsynapse [GO:0098794]; protein-containing complex [GO:0032991]; SCAR complex [GO:0031209]
Q9Z1G3	Q9Z1G3	reviewed	VATC1_MOUSE	V-type proton ATPase subunit C 1 (V-ATPase subunit C 1) (Vacuolar proton pump subunit C 1)	Atp6v1c1 Atp6c Atp6c1 Vatc	382	0.2495	0.55075	0.23875	0.54675	9.03928	7.84116	10.2374	9.29035	7.4952	11.0855	13.0409	11.3124	14.7694	13.4031	10.8133	15.993	0.0395255	0.0803923	0.831013	8	8	16	apical part of cell [GO:0045177]; ATPase complex [GO:1904949]; clathrin-coated vesicle membrane [GO:0030665]; extrinsic component of synaptic vesicle membrane [GO:0098850]; plasma membrane [GO:0005886]; proton-transporting V-type ATPase complex [GO:0033176]; proton-transporting V-type ATPase, V1 domain [GO:0033180]; transmembrane transporter complex [GO:1902495]; vacuolar proton-transporting V-ty…
Q9JIA1	Q9JIA1	reviewed	LGI1_MOUSE	Leucine-rich glioma-inactivated protein 1	Lgi1	557	0.07775	0.20975	0.08025	0.19475	25.1273	22.5056	27.749	26.5238	23.2247	29.8229	36.251	32.4687	40.0333	38.2658	33.5062	43.0254	0.0780352	0.278499	0.526624	8	8	16	axon initial segment [GO:0043194]; cytoplasm [GO:0005737]; dendrite [GO:0030425]; endoplasmic reticulum [GO:0005783]; extracellular space [GO:0005615]; glutamatergic synapse [GO:0098978]; Golgi apparatus [GO:0005794]; synaptic cleft [GO:0043083]
A0A0G2JGB7	A0A0G2JGB7	unreviewed	A0A0G2JGB7_MOUSE	Leucine-rich glioma-inactivated protein 1	Lgi1	533	0.07775	0.20975	0.08025	0.19475	25.1273	22.5056	27.749	26.5238	23.2247	29.8229	36.251	32.4687	40.0333	38.2658	33.5062	43.0254	0.0780352	0.278499	0.526624	8	8	16	extracellular region [GO:0005576]
P47857-3	P47857	reviewed	PFKAM_MOUSE	ATP-dependent 6-phosphofructokinase, muscle type (ATP-PFK) (PFK-M) (EC 2.7.1.11) (6-phosphofructokinase type A) (Phosphofructo-1-kinase isozyme A) (PFK-A) (Phosphohexokinase)	Pfkm Pfk-m Pfka	780	0.20625	0.48675	0.20725	0.47125	10.5332	8.79273	12.2736	10.7695	9.10181	12.4373	15.1961	12.6852	17.707	15.5372	13.1311	17.9432	0.0320197	0.0665276	0.857971	8	8	16	6-phosphofructokinase complex [GO:0005945]; apical plasma membrane [GO:0016324]; cytosol [GO:0005829]; membrane [GO:0016020]; nucleus [GO:0005634]; sperm principal piece [GO:0097228]
Q8K1M6	Q8K1M6	reviewed	DNM1L_MOUSE	Dynamin-1-like protein (EC 3.6.5.5) (Dynamin family member proline-rich carboxyl-terminal domain less) (Dymple) (Dynamin-related protein 1)	Dnm1l Drp1	742	0.1495	0.38475	0.13875	0.366	13.687	11.6216	15.7524	14.521	11.9736	17.0684	19.7461	16.7664	22.7259	20.9493	17.2742	24.6244	0.0853333	0.200091	0.630825	8	8	16	brush border [GO:0005903]; clathrin-coated pit [GO:0005905]; cytoplasm [GO:0005737]; cytosol [GO:0005829]; endoplasmic reticulum [GO:0005783]; Golgi apparatus [GO:0005794]; Golgi membrane [GO:0000139]; intracellular membrane-bounded organelle [GO:0043231]; membrane [GO:0016020]; microtubule [GO:0005874]; mitochondrial outer membrane [GO:0005741]; mitochondrion [GO:0005739]; mitochondrion-derived …
D3YUM1	D3YUM1	unreviewed	D3YUM1_MOUSE	NADH dehydrogenase [ubiquinone] flavoprotein 1, mitochondrial (EC 7.1.1.2)	Ndufv1	455	0.10775	0.225	0.1085	0.23	22.201	19.6018	24.8002	21.8504	18.3806	25.3201	32.0292	28.2794	35.7791	31.5234	26.5176	36.5293	-0.0229655	0.0538972	0.883289	8	8	16	mitochondrial inner membrane [GO:0005743]; respiratory chain complex I [GO:0045271]
P97379	P97379	reviewed	G3BP2_MOUSE	Ras GTPase-activating protein-binding protein 2 (G3BP-2) (GAP SH3 domain-binding protein 2)	G3bp2	482	0.49075	1.12575	0.4415	1.12875	4.1201	2.98026	5.25994	4.38018	3.18384	5.57653	5.94405	4.29961	7.58849	6.31927	4.59331	8.04523	0.0883122	0.113257	0.770448	8	8	16	cytoplasmic stress granule [GO:0010494]; cytosol [GO:0005829]; ribonucleoprotein complex [GO:1990904]
Q3U541	Q3U541	unreviewed	Q3U541_MOUSE	Ras GTPase-activating protein-binding protein 2	G3bp2	482	0.49075	1.12575	0.4415	1.12875	4.1201	2.98026	5.25994	4.38018	3.18384	5.57653	5.94405	4.29961	7.58849	6.31927	4.59331	8.04523	0.0883122	0.113257	0.770448	8	8	16	cytoplasmic stress granule [GO:0010494]; cytosol [GO:0005829]
Q3U6B1	Q3U6B1	unreviewed	Q3U6B1_MOUSE	Ras GTPase-activating protein-binding protein 2	G3bp2	550	0.49075	1.12575	0.4415	1.12875	4.1201	2.98026	5.25994	4.38018	3.18384	5.57653	5.94405	4.29961	7.58849	6.31927	4.59331	8.04523	0.0883122	0.113257	0.770448	8	8	16	cytoplasm [GO:0005737]; intracellular organelle [GO:0043229]
P60766	P60766	reviewed	CDC42_MOUSE	Cell division control protein 42 homolog (EC 3.6.5.2) (G25K GTP-binding protein)	Cdc42	191	0.177	0.415	0.17925	0.4325	12.3796	10.4901	14.2691	11.932	10.5601	13.3039	17.86	15.134	20.586	17.2143	15.235	19.1935	-0.053126	0.142486	0.7203	8	8	16	apical part of cell [GO:0045177]; cell leading edge [GO:0031252]; cell periphery [GO:0071944]; cell projection [GO:0042995]; cell-cell junction [GO:0005911]; centrosome [GO:0005813]; cytoplasm [GO:0005737]; cytoplasmic ribonucleoprotein granule [GO:0036464]; cytosol [GO:0005829]; dendritic spine [GO:0043197]; filopodium [GO:0030175]; glutamatergic synapse [GO:0098978]; Golgi membrane [GO:0000139]…
Q9Z1Z2	Q9Z1Z2	reviewed	STRAP_MOUSE	Serine-threonine kinase receptor-associated protein (UNR-interacting protein)	Strap Unrip	350	0.3535	1.033	0.3925	1.029	5.17023	3.87823	6.46223	4.94873	3.76414	6.13332	7.45907	5.59511	9.32303	7.13951	5.43051	8.84851	-0.0631707	0.0882071	0.816193	8	8	16	cytoplasm [GO:0005737]; cytosol [GO:0005829]; nucleus [GO:0005634]; SMN complex [GO:0032797]; SMN-Sm protein complex [GO:0034719]
B2RUC7	B2RUC7	unreviewed	B2RUC7_MOUSE	Serine-threonine kinase receptor-associated protein	Strap	350	0.3535	1.033	0.3925	1.029	5.17023	3.87823	6.46223	4.94873	3.76414	6.13332	7.45907	5.59511	9.32303	7.13951	5.43051	8.84851	-0.0631707	0.0882071	0.816193	8	8	16	cytosol [GO:0005829]; SMN complex [GO:0032797]
Q3U8Y7	Q3U8Y7	unreviewed	Q3U8Y7_MOUSE	AAA+ ATPase domain-containing protein	Psmc3	423	0.34775	0.84	0.41775	0.8645	5.91431	5.04366	6.78495	5.28605	4.5406	6.0315	8.53254	7.27647	9.78862	7.62616	6.5507	8.70162	-0.162019	0.543066	0.286374	8	8	16	nucleus [GO:0005634]; proteasome complex [GO:0000502]
Q9CQN1	Q9CQN1	reviewed	TRAP1_MOUSE	Heat shock protein 75 kDa, mitochondrial (HSP 75) (TNFR-associated protein 1) (Tumor necrosis factor type 1 receptor-associated protein) (TRAP-1)	Trap1 Hsp75	706	0.299	0.88075	0.33	0.878	6.22088	4.34959	8.09217	5.9707	4.26589	7.67551	8.97484	6.27514	11.6745	8.6139	6.15437	11.0734	-0.0592192	0.0670978	0.856845	8	8	16	cell periphery [GO:0071944]; mitochondrial inner membrane [GO:0005743]; mitochondrial intermembrane space [GO:0005758]; mitochondrial matrix [GO:0005759]; mitochondrion [GO:0005739]; nucleoplasm [GO:0005654]
Q3TSG8	Q3TSG8	unreviewed	Q3TSG8_MOUSE	Heat shock protein 75 kDa, mitochondrial	Trap1	706	0.299	0.88075	0.33	0.878	6.22088	4.34959	8.09217	5.9707	4.26589	7.67551	8.97484	6.27514	11.6745	8.6139	6.15437	11.0734	-0.0592192	0.0670978	0.856845	8	8	16
Q3UPJ8	Q3UPJ8	unreviewed	Q3UPJ8_MOUSE	Histidine kinase/HSP90-like ATPase domain-containing protein	Trap1	706	0.299	0.88075	0.33	0.878	6.22088	4.34959	8.09217	5.9707	4.26589	7.67551	8.97484	6.27514	11.6745	8.6139	6.15437	11.0734	-0.0592192	0.0670978	0.856845	8	8	16
Q922Z3	Q922Z3	unreviewed	Q922Z3_MOUSE	Trap1 protein	Trap1	705	0.299	0.88075	0.33	0.878	6.22088	4.34959	8.09217	5.9707	4.26589	7.67551	8.97484	6.27514	11.6745	8.6139	6.15437	11.0734	-0.0592192	0.0670978	0.856845	8	8	16
B1AQZ0	B1AQZ0	unreviewed	B1AQZ0_MOUSE	Septin-8	Septin8 Sept8	484	0.16125	0.34175	0.1575	0.354	14.641	12.5355	16.7465	14.3422	12.4511	16.2334	21.1225	18.085	24.16	20.6915	17.9631	23.4198	-0.0297441	0.0721649	0.846906	8	8	16
P84089	P84089	reviewed	ERH_MOUSE	Enhancer of rudimentary homolog (Mer)	Erh	104	0.197	0.76375	0.16675	0.67525	7.87586	4.87102	10.8807	8.9905	5.62834	12.3527	11.3625	7.0274	15.6975	12.9705	8.11997	17.8211	0.190964	0.193275	0.640804	8	8	16	membrane [GO:0016020]; methylosome [GO:0034709]; midbody [GO:0030496]; nucleus [GO:0005634]
A0A1W2P7H9	A0A1W2P7H9	unreviewed	A0A1W2P7H9_MOUSE	Enhancer of rudimentary homolog	Erh	71	0.197	0.76375	0.16675	0.67525	7.87586	4.87102	10.8807	8.9905	5.62834	12.3527	11.3625	7.0274	15.6975	12.9705	8.11997	17.8211	0.190964	0.193275	0.640804	8	8	16
A0A1W2P7T3	A0A1W2P7T3	unreviewed	A0A1W2P7T3_MOUSE	Enhancer of rudimentary homolog	Erh	89	0.197	0.76375	0.16675	0.67525	7.87586	4.87102	10.8807	8.9905	5.62834	12.3527	11.3625	7.0274	15.6975	12.9705	8.11997	17.8211	0.190964	0.193275	0.640804	8	8	16
G3UW85	G3UW85	unreviewed	G3UW85_MOUSE	Enhancer of rudimentary homolog	Erh	123	0.197	0.76375	0.16675	0.67525	7.87586	4.87102	10.8807	8.9905	5.62834	12.3527	11.3625	7.0274	15.6975	12.9705	8.11997	17.8211	0.190964	0.193275	0.640804	8	8	16	methylosome [GO:0034709]; midbody [GO:0030496]; nucleus [GO:0005634]
Q4FZH7	Q4FZH7	unreviewed	Q4FZH7_MOUSE	Enhancer of rudimentary homolog	Erh	104	0.197	0.76375	0.16675	0.67525	7.87586	4.87102	10.8807	8.9905	5.62834	12.3527	11.3625	7.0274	15.6975	12.9705	8.11997	17.8211	0.190964	0.193275	0.640804	8	8	16
P97315	P97315	reviewed	CSRP1_MOUSE	Cysteine and glycine-rich protein 1 (Cysteine-rich protein 1) (CRP) (CRP1)	Csrp1 Crp1 Csrp	193	0.156	0.52525	0.1375	0.522	10.7865	8.22878	13.3442	11.2404	7.76316	14.7177	15.5616	11.8716	19.2516	16.2165	11.1999	21.2331	0.0594687	0.0718535	0.847513	8	8	16	actin cytoskeleton [GO:0015629]; cytoplasm [GO:0005737]; nucleoplasm [GO:0005654]; nucleus [GO:0005634]; Z disc [GO:0030018]
Q4FJX4	Q4FJX4	unreviewed	Q4FJX4_MOUSE	Cysteine and glycine-rich protein 1 (Cysteine-rich protein 1)	Csrp1	193	0.156	0.52525	0.1375	0.522	10.7865	8.22878	13.3442	11.2404	7.76316	14.7177	15.5616	11.8716	19.2516	16.2165	11.1999	21.2331	0.0594687	0.0718535	0.847513	8	8	16	nucleus [GO:0005634]
P30275	P30275	reviewed	KCRU_MOUSE	Creatine kinase U-type, mitochondrial (EC 2.7.3.2) (Acidic-type mitochondrial creatine kinase) (Mia-CK) (Ubiquitous mitochondrial creatine kinase) (U-MtCK)	Ckmt1	418	0.1075	0.198	0.1	0.20375	24.446	21.7262	27.1658	24.3694	21.8141	26.9248	35.2682	31.3443	39.192	35.1577	31.471	38.8443	-0.00452691	0.0128174	0.970918	8	8	16	mitochondrial inner membrane [GO:0005743]; mitochondrial inner-outer membrane contact site [GO:0044289]; mitochondrion [GO:0005739]; myelin sheath [GO:0043209]; perikaryon [GO:0043204]
Q545N7	Q545N7	unreviewed	Q545N7_MOUSE	Creatine kinase U-type, mitochondrial (EC 2.7.3.2) (Acidic-type mitochondrial creatine kinase) (Ubiquitous mitochondrial creatine kinase)	Ckmt1	418	0.1075	0.198	0.1	0.20375	24.446	21.7262	27.1658	24.3694	21.8141	26.9248	35.2682	31.3443	39.192	35.1577	31.471	38.8443	-0.00452691	0.0128174	0.970918	8	8	16
A0A6I8MX27	A0A6I8MX27	unreviewed	A0A6I8MX27_MOUSE	L-lactate dehydrogenase (EC 1.1.1.27)	Ldhb	341	0.134	0.32075	0.12675	0.3165	16.123	13.7756	18.4704	16.5078	14.1266	18.889	23.2606	19.874	26.6471	23.8157	20.3804	27.2511	0.0340275	0.0794284	0.832859	8	8	16	cytosol [GO:0005829]; membrane raft [GO:0045121]; mitochondrial inner membrane [GO:0005743]; oxidoreductase complex [GO:1990204]
P23819-4	P23819	reviewed	GRIA2_MOUSE	Glutamate receptor 2 (GluR-2) (AMPA-selective glutamate receptor 2) (GluR-B) (GluR-K2) (Glutamate receptor ionotropic, AMPA 2) (GluA2)	Gria2 Glur2	883	0.191	0.591	0.23925	0.61275	9.39065	7.29113	11.4902	8.51351	7.25151	9.7755	13.5478	10.5189	16.5768	12.2824	10.4617	14.1031	-0.141472	0.307531	0.492572	8	8	16	AMPA glutamate receptor complex [GO:0032281]; asymmetric synapse [GO:0032279]; axon [GO:0030424]; cell surface [GO:0009986]; dendrite [GO:0030425]; dendrite cytoplasm [GO:0032839]; dendrite membrane [GO:0032590]; dendritic shaft [GO:0043198]; dendritic spine [GO:0043197]; dendritic spine head [GO:0044327]; dendritic spine neck [GO:0044326]; endoplasmic reticulum [GO:0005783]; endoplasmic reticulu…
Q8R3V5-3	Q8R3V5	reviewed	SHLB2_MOUSE	Endophilin-B2 (SH3 domain-containing GRB2-like protein B2)	Sh3glb2 Kiaa1848	400	0.165	0.36625	0.17325	0.3845	13.866	11.1772	16.5548	13.181	10.8617	15.5003	20.0044	16.1253	23.8836	19.0162	15.6701	22.3622	-0.0730938	0.14357	0.718506	8	8	16	cytoplasm [GO:0005737]; cytosol [GO:0005829]; glutamatergic synapse [GO:0098978]; membrane [GO:0016020]; nucleoplasm [GO:0005654]; postsynaptic endocytic zone [GO:0098843]
A2AWI9	A2AWI9	unreviewed	A2AWI9_MOUSE	Endophilin-B2 (SH3 domain-containing GRB2-like protein B2)	Sh3glb2	374	0.165	0.36625	0.17325	0.3845	13.866	11.1772	16.5548	13.181	10.8617	15.5003	20.0044	16.1253	23.8836	19.0162	15.6701	22.3622	-0.0730938	0.14357	0.718506	8	8	16	cytoplasm [GO:0005737]
Q922Q4	Q922Q4	reviewed	P5CR2_MOUSE	Pyrroline-5-carboxylate reductase 2 (P5C reductase 2) (P5CR 2) (EC 1.5.1.2)	Pycr2	320	0.1255	0.47525	0.1785	0.49425	12.1932	8.91471	15.4717	10.9566	8.22187	13.6914	17.591	12.8612	22.3209	15.807	11.8616	19.7524	-0.154273	0.234999	0.582105	8	8	16	mitochondrion [GO:0005739]
Q3TJ21	Q3TJ21	unreviewed	Q3TJ21_MOUSE	Pyrroline-5-carboxylate reductase (EC 1.5.1.2)	Pycr2	320	0.1255	0.47525	0.1785	0.49425	12.1932	8.91471	15.4717	10.9566	8.22187	13.6914	17.591	12.8612	22.3209	15.807	11.8616	19.7524	-0.154273	0.234999	0.582105	8	8	16
Q3TMZ1	Q3TMZ1	unreviewed	Q3TMZ1_MOUSE	Pyrroline-5-carboxylate reductase (EC 1.5.1.2)	Pycr2	320	0.1255	0.47525	0.1785	0.49425	12.1932	8.91471	15.4717	10.9566	8.22187	13.6914	17.591	12.8612	22.3209	15.807	11.8616	19.7524	-0.154273	0.234999	0.582105	8	8	16	mitochondrion [GO:0005739]
Q3UKW2	Q3UKW2	unreviewed	Q3UKW2_MOUSE	EF-hand domain-containing protein		197	0.192	0.51675	0.22375	0.545	10.3166	8.47634	12.1569	9.53547	7.58839	11.4825	14.8837	12.2288	17.5387	13.7568	10.9477	16.5658	-0.113595	0.236956	0.579488	8	8	16
Q99LP6	Q99LP6	reviewed	GRPE1_MOUSE	GrpE protein homolog 1, mitochondrial (Mt-GrpE#1)	Grpel1	217	0.25925	0.5635	0.2705	0.577	8.77223	7.60078	9.94368	8.49692	7.30445	9.6894	12.6557	10.9656	14.3457	12.2585	10.5381	13.9788	-0.0460031	0.119343	0.759726	8	8	16	mitochondrial matrix [GO:0005759]; mitochondrion [GO:0005739]; nucleoplasm [GO:0005654]; PAM complex, Tim23 associated import motor [GO:0001405]
Q8VDM4	Q8VDM4	reviewed	PSMD2_MOUSE	26S proteasome non-ATPase regulatory subunit 2 (26S proteasome regulatory subunit RPN1) (26S proteasome regulatory subunit S2) (26S proteasome subunit p97)	Psmd2	908	0.14425	0.732	0.1755	0.76625	8.66542	5.66866	11.6622	8.04365	5.51825	10.5691	12.5016	8.17815	16.825	11.6045	7.96115	15.2479	-0.107419	0.114302	0.768595	8	8	16	nucleus [GO:0005634]; proteasome accessory complex [GO:0022624]; proteasome complex [GO:0000502]; proteasome regulatory particle [GO:0005838]; proteasome regulatory particle, base subcomplex [GO:0008540]; proteasome storage granule [GO:0034515]
Q3TI61	Q3TI61	unreviewed	Q3TI61_MOUSE	26S proteasome non-ATPase regulatory subunit 2	Psmd2	908	0.14425	0.732	0.1755	0.76625	8.66542	5.66866	11.6622	8.04365	5.51825	10.5691	12.5016	8.17815	16.825	11.6045	7.96115	15.2479	-0.107419	0.114302	0.768595	8	8	16	proteasome regulatory particle, base subcomplex [GO:0008540]
Q3TIP0	Q3TIP0	unreviewed	Q3TIP0_MOUSE	26S proteasome non-ATPase regulatory subunit 2	Psmd2	908	0.14425	0.732	0.1755	0.76625	8.66542	5.66866	11.6622	8.04365	5.51825	10.5691	12.5016	8.17815	16.825	11.6045	7.96115	15.2479	-0.107419	0.114302	0.768595	8	8	16	proteasome regulatory particle, base subcomplex [GO:0008540]
Q3TKV1	Q3TKV1	unreviewed	Q3TKV1_MOUSE	26S proteasome non-ATPase regulatory subunit 2	Psmd2	908	0.14425	0.732	0.1755	0.76625	8.66542	5.66866	11.6622	8.04365	5.51825	10.5691	12.5016	8.17815	16.825	11.6045	7.96115	15.2479	-0.107419	0.114302	0.768595	8	8	16	proteasome regulatory particle, base subcomplex [GO:0008540]
Q3TW71	Q3TW71	unreviewed	Q3TW71_MOUSE	26S proteasome non-ATPase regulatory subunit 2	Psmd2	908	0.14425	0.732	0.1755	0.76625	8.66542	5.66866	11.6622	8.04365	5.51825	10.5691	12.5016	8.17815	16.825	11.6045	7.96115	15.2479	-0.107419	0.114302	0.768595	8	8	16	proteasome regulatory particle, base subcomplex [GO:0008540]
Q3TWL6	Q3TWL6	unreviewed	Q3TWL6_MOUSE	26S proteasome non-ATPase regulatory subunit 2	Psmd2	908	0.14425	0.732	0.1755	0.76625	8.66542	5.66866	11.6622	8.04365	5.51825	10.5691	12.5016	8.17815	16.825	11.6045	7.96115	15.2479	-0.107419	0.114302	0.768595	8	8	16	proteasome regulatory particle, base subcomplex [GO:0008540]
Q3TXV1	Q3TXV1	unreviewed	Q3TXV1_MOUSE	26S proteasome non-ATPase regulatory subunit 2	Psmd2	908	0.14425	0.732	0.1755	0.76625	8.66542	5.66866	11.6622	8.04365	5.51825	10.5691	12.5016	8.17815	16.825	11.6045	7.96115	15.2479	-0.107419	0.114302	0.768595	8	8	16	proteasome regulatory particle, base subcomplex [GO:0008540]
Q9D0M3-2	Q9D0M3	reviewed	CY1_MOUSE	Cytochrome c1, heme protein, mitochondrial (EC 7.1.1.8) (Complex III subunit 4) (Complex III subunit IV) (Cytochrome b-c1 complex subunit 4) (Ubiquinol-cytochrome-c reductase complex cytochrome c1 subunit) (Cytochrome c-1)	Cyc1	325	0.06725	0.14475	0.0715	0.153	34.6701	31.8538	37.4863	32.8215	28.4424	37.2005	50.0183	45.9554	54.0813	47.3514	41.0337	53.669	-0.0790509	0.304197	0.496367	8	8	16	mitochondrial inner membrane [GO:0005743]; mitochondrial respiratory chain complex III [GO:0005750]; mitochondrion [GO:0005739]
Q9D0M3	Q9D0M3	reviewed	CY1_MOUSE	Cytochrome c1, heme protein, mitochondrial (EC 7.1.1.8) (Complex III subunit 4) (Complex III subunit IV) (Cytochrome b-c1 complex subunit 4) (Ubiquinol-cytochrome-c reductase complex cytochrome c1 subunit) (Cytochrome c-1)	Cyc1	325	0.06725	0.14475	0.0715	0.153	34.6701	31.8538	37.4863	32.8215	28.4424	37.2005	50.0183	45.9554	54.0813	47.3514	41.0337	53.669	-0.0790509	0.304197	0.496367	8	8	16	mitochondrial inner membrane [GO:0005743]; mitochondrial respiratory chain complex III [GO:0005750]; mitochondrion [GO:0005739]
P80314	P80314	reviewed	TCPB_MOUSE	T-complex protein 1 subunit beta (TCP-1-beta) (CCT-beta)	Cct2 Cctb	535	0.23825	0.607	0.21875	0.609	8.59841	7.19206	10.0048	8.77848	7.65738	9.89957	12.4049	10.3759	14.4338	12.6647	11.0473	14.2821	0.0299009	0.0680625	0.854944	8	8	16	cell body [GO:0044297]; chaperonin-containing T-complex [GO:0005832]; cytosol [GO:0005829]; microtubule [GO:0005874]; myelin sheath [GO:0043209]; zona pellucida receptor complex [GO:0002199]
Q542X7	Q542X7	unreviewed	Q542X7_MOUSE	T-complex protein 1 subunit beta (CCT-beta)	Cct2	535	0.23825	0.607	0.21875	0.609	8.59841	7.19206	10.0048	8.77848	7.65738	9.89957	12.4049	10.3759	14.4338	12.6647	11.0473	14.2821	0.0299009	0.0680625	0.854944	8	8	16	chaperonin-containing T-complex [GO:0005832]; microtubule [GO:0005874]
Q9CPQ3	Q9CPQ3	reviewed	TOM22_MOUSE	Mitochondrial import receptor subunit TOM22 homolog (Translocase of outer membrane 22 kDa subunit homolog)	Tomm22 Tom22	142	0.18275	0.43725	0.178	0.43725	11.7946	9.92846	13.6608	11.9108	10.0361	13.7854	17.0161	14.3237	19.7084	17.1836	14.479	19.8881	0.0141349	0.0281317	0.937278	8	8	16	membrane [GO:0016020]; mitochondrial inner membrane [GO:0005743]; mitochondrial outer membrane translocase complex [GO:0005742]; mitochondrion [GO:0005739]
E9Q7Q3	E9Q7Q3	unreviewed	E9Q7Q3_MOUSE	Tropomyosin 3, gamma	Tpm3	248	0.10075	0.23325	0.0955	0.24925	21.9524	18.7053	25.1994	21.1007	18.0123	24.189	31.6706	26.9861	36.3551	30.4418	25.9862	34.8974	-0.0570894	0.141073	0.722649	8	8	16	cytoskeleton [GO:0005856]
Q9EQ20	Q9EQ20	reviewed	MMSA_MOUSE	Methylmalonate-semialdehyde/malonate-semialdehyde dehydrogenase [acylating], mitochondrial (MMSDH) (EC 1.2.1.27) (Aldehyde dehydrogenase family 6 member A1) (Malonate-semialdehyde dehydrogenase [acylating])	Aldh6a1	535	0.13625	0.2685	0.127	0.2685	18.3215	15.6891	20.954	18.6741	15.6263	21.722	26.4324	22.6346	30.2302	26.9411	22.544	31.3382	0.027502	0.0587582	0.873458	8	8	16	mitochondrion [GO:0005739]; nucleoplasm [GO:0005654]
A0A1L1SQ51	A0A1L1SQ51	unreviewed	A0A1L1SQ51_MOUSE	Talin 2	Tln2	2544	0.18525	0.43525	0.18875	0.428	11.7517	10.6181	12.8854	11.8866	9.90348	13.8698	16.9542	15.3186	18.5897	17.1488	14.2877	20.0099	0.0164676	0.0384657	0.915239	8	8	16	cytoplasm [GO:0005737]; cytoskeleton [GO:0005856]; focal adhesion [GO:0005925]; ruffle [GO:0001726]
E9PUM4	E9PUM4	unreviewed	E9PUM4_MOUSE	Talin 2	Tln2	2542	0.18525	0.43525	0.18875	0.428	11.7517	10.6181	12.8854	11.8866	9.90348	13.8698	16.9542	15.3186	18.5897	17.1488	14.2877	20.0099	0.0164676	0.0384657	0.915239	8	8	16	cytoplasm [GO:0005737]; cytoskeleton [GO:0005856]; focal adhesion [GO:0005925]; ruffle [GO:0001726]
E9PZF0	E9PZF0	unreviewed	E9PZF0_MOUSE	Nucleoside diphosphate kinase (EC 2.7.4.6)	Nme1nme2 Gm20390	267	0.17225	0.414	0.19275	0.4175	12.4745	10.7289	14.2201	12.0511	9.76149	14.3407	17.9969	15.4786	20.5153	17.386	14.0828	20.6892	-0.0498194	0.104768	0.785655	8	8	16
Q6P069-2	Q6P069	reviewed	SORCN_MOUSE	Sorcin	Sri	198	0.25025	0.56175	0.194	0.55825	8.89554	7.85732	9.93376	9.7941	7.38514	12.2031	12.8335	11.3357	14.3314	14.1299	10.6545	17.6053	0.138831	0.290505	0.512265	8	8	16	axon [GO:0030424]; axon terminus [GO:0043679]; chromaffin granule membrane [GO:0042584]; cytosol [GO:0005829]; dendritic spine neck [GO:0044326]; endoplasmic reticulum membrane [GO:0005789]; extracellular exosome [GO:0070062]; membrane [GO:0016020]; nucleoplasm [GO:0005654]; plasma membrane [GO:0005886]; sarcoplasmic reticulum membrane [GO:0033017]; T-tubule [GO:0030315]; vesicle [GO:0031982]; Z …
Q6P069	Q6P069	reviewed	SORCN_MOUSE	Sorcin	Sri	198	0.25025	0.56175	0.194	0.55825	8.89554	7.85732	9.93376	9.7941	7.38514	12.2031	12.8335	11.3357	14.3314	14.1299	10.6545	17.6053	0.138831	0.290505	0.512265	8	8	16	axon [GO:0030424]; axon terminus [GO:0043679]; chromaffin granule membrane [GO:0042584]; cytosol [GO:0005829]; dendritic spine neck [GO:0044326]; endoplasmic reticulum membrane [GO:0005789]; extracellular exosome [GO:0070062]; membrane [GO:0016020]; nucleoplasm [GO:0005654]; plasma membrane [GO:0005886]; sarcoplasmic reticulum membrane [GO:0033017]; T-tubule [GO:0030315]; vesicle [GO:0031982]; Z …
Q9CRD0	Q9CRD0	reviewed	OCAD1_MOUSE	OCIA domain-containing protein 1	Ociad1 Asrij	247	0.49625	1.09975	0.488	1.0865	4.08878	3.39292	4.78463	4.21699	3.17349	5.26049	5.89886	4.89495	6.90276	6.08384	4.57838	7.58929	0.0445461	0.0696456	0.851833	8	8	16	endosome [GO:0005768]; mitochondrion [GO:0005739]
P29758	P29758	reviewed	OAT_MOUSE	Ornithine aminotransferase, mitochondrial (EC 2.6.1.13) (Ornithine--oxo-acid aminotransferase)	Oat	439	0.4205	0.87975	0.3975	0.873	5.21093	4.41654	6.00531	5.39138	4.72073	6.06202	7.51778	6.37172	8.66383	7.77811	6.81057	8.74565	0.0491139	0.126846	0.746714	8	8	16	cytoplasm [GO:0005737]; mitochondrial matrix [GO:0005759]; mitochondrion [GO:0005739]; nucleoplasm [GO:0005654]
Q3TG75	Q3TG75	unreviewed	Q3TG75_MOUSE	Ornithine aminotransferase (EC 2.6.1.13)	Oat	439	0.4205	0.87975	0.3975	0.873	5.21093	4.41654	6.00531	5.39138	4.72073	6.06202	7.51778	6.37172	8.66383	7.77811	6.81057	8.74565	0.0491139	0.126846	0.746714	8	8	16	mitochondrial matrix [GO:0005759]; nucleoplasm [GO:0005654]
Q9ER00	Q9ER00	reviewed	STX12_MOUSE	Syntaxin-12	Stx12	274	0.28075	0.77975	0.29225	0.77425	6.83084	5.37616	8.28551	6.83436	5.07731	8.5914	9.85481	7.75616	11.9535	9.85989	7.32501	12.3948	0.000743316	0.000943553	0.99783	8	8	16	BLOC-1 complex [GO:0031083]; early endosome membrane [GO:0031901]; endomembrane system [GO:0012505]; Golgi apparatus [GO:0005794]; Golgi membrane [GO:0000139]; intracellular membrane-bounded organelle [GO:0043231]; membrane raft [GO:0045121]; nucleoplasm [GO:0005654]; phagocytic vesicle [GO:0045335]; phagophore assembly site [GO:0000407]; postsynaptic endosome membrane [GO:0098895]; postsynaptic …
Q3TDG9	Q3TDG9	unreviewed	Q3TDG9_MOUSE	t-SNARE coiled-coil homology domain-containing protein	Stx12	274	0.28075	0.77975	0.29225	0.77425	6.83084	5.37616	8.28551	6.83436	5.07731	8.5914	9.85481	7.75616	11.9535	9.85989	7.32501	12.3948	0.000743316	0.000943553	0.99783	8	8	16	membrane [GO:0016020]
P70168	P70168	reviewed	IMB1_MOUSE	Importin subunit beta-1 (Karyopherin subunit beta-1) (Nuclear factor p97) (Pore targeting complex 97 kDa subunit) (PTAC97) (SCG)	Kpnb1 Impnb	876	0.1965	0.52575	0.21975	0.5135	10.0737	8.87868	11.2686	9.91239	8.60223	11.2226	14.5332	12.8092	16.2572	14.3006	12.4104	16.1907	-0.0232818	0.0612424	0.868476	8	8	16	cytoplasm [GO:0005737]; cytoplasmic stress granule [GO:0010494]; cytosol [GO:0005829]; endoplasmic reticulum tubular network [GO:0071782]; NLS-dependent protein nuclear import complex [GO:0042564]; nuclear envelope [GO:0005635]; nuclear membrane [GO:0031965]; nuclear pore [GO:0005643]; nucleoplasm [GO:0005654]; nucleus [GO:0005634]; protein-containing complex [GO:0032991]
Q3TFE8	Q3TFE8	unreviewed	Q3TFE8_MOUSE	Importin N-terminal domain-containing protein	Kpnb1	875	0.1965	0.52575	0.21975	0.5135	10.0737	8.87868	11.2686	9.91239	8.60223	11.2226	14.5332	12.8092	16.2572	14.3006	12.4104	16.1907	-0.0232818	0.0612424	0.868476	8	8	16	cytoplasm [GO:0005737]
Q3UHW8	Q3UHW8	unreviewed	Q3UHW8_MOUSE	Importin N-terminal domain-containing protein	Kpnb1	876	0.1965	0.52575	0.21975	0.5135	10.0737	8.87868	11.2686	9.91239	8.60223	11.2226	14.5332	12.8092	16.2572	14.3006	12.4104	16.1907	-0.0232818	0.0612424	0.868476	8	8	16	cytoplasm [GO:0005737]
Q7TSZ6	Q7TSZ6	unreviewed	Q7TSZ6_MOUSE	Karyopherin (Importin) beta 1	Kpnb1	876	0.1965	0.52575	0.21975	0.5135	10.0737	8.87868	11.2686	9.91239	8.60223	11.2226	14.5332	12.8092	16.2572	14.3006	12.4104	16.1907	-0.0232818	0.0612424	0.868476	8	8	16	cytoplasm [GO:0005737]
P63087-2	P63087	reviewed	PP1G_MOUSE	Serine/threonine-protein phosphatase PP1-gamma catalytic subunit (PP-1G) (EC 3.1.3.16) (Protein phosphatase 1C catalytic subunit)	Ppp1cc	323	0.32925	0.7385	0.3195	0.731	6.61235	5.66787	7.55683	6.76808	5.58626	7.94991	9.5396	8.177	10.9022	9.76428	8.05927	11.4693	0.0335841	0.0701805	0.850784	8	8	16	chromosome, telomeric region [GO:0000781]; cleavage furrow [GO:0032154]; cytoplasm [GO:0005737]; dendritic spine [GO:0043197]; glutamatergic synapse [GO:0098978]; kinetochore [GO:0000776]; microtubule organizing center [GO:0005815]; midbody [GO:0030496]; mitochondrial outer membrane [GO:0005741]; mitochondrion [GO:0005739]; nuclear speck [GO:0016607]; nucleolus [GO:0005730]; nucleus [GO:0005634];…
Q810U4-2	Q810U4	reviewed	NRCAM_MOUSE	Neuronal cell adhesion molecule (Nr-CAM) (Neuronal surface protein Bravo) (mBravo) (NgCAM-related cell adhesion molecule) (Ng-CAM-related)	Nrcam Kiaa0343	1256	0.32425	0.7125	0.3055	0.7145	6.84376	5.61765	8.06988	7.00282	5.87247	8.13316	9.87346	8.10455	11.6424	10.1029	8.47218	11.7337	0.0331455	0.0645238	0.861938	8	8	16	axon [GO:0030424]; axon initial segment [GO:0043194]; extracellular region [GO:0005576]; glutamatergic synapse [GO:0098978]; node of Ranvier [GO:0033268]; plasma membrane [GO:0005886]; postsynaptic density membrane [GO:0098839]; postsynaptic membrane [GO:0045211]; synapse [GO:0045202]
Q7TSJ2	Q7TSJ2	reviewed	MAP6_MOUSE	Microtubule-associated protein 6 (MAP-6) (Stable tubule-only polypeptide) (STOP)	Map6 Mtap6	906	0.05925	0.1195	0.058	0.1275	41.4553	35.7377	47.1729	39.5227	35.7344	43.3109	59.8074	51.5586	68.0561	57.0192	51.5539	62.4845	-0.0688762	0.227083	0.592812	8	8	16	axon [GO:0030424]; axon cytoplasm [GO:1904115]; cis-Golgi network [GO:0005801]; dendrite [GO:0030425]; Golgi apparatus [GO:0005794]; Golgi-associated vesicle [GO:0005798]; microtubule [GO:0005874]; neuron projection [GO:0043005]; perinuclear region of cytoplasm [GO:0048471]; secretory vesicle [GO:0099503]; transport vesicle membrane [GO:0030658]
P09411	P09411	reviewed	PGK1_MOUSE	Phosphoglycerate kinase 1 (EC 2.7.2.3)	Pgk1 Pgk-1	417	0.13275	0.28825	0.13425	0.3005	17.4866	15.3495	19.6236	16.8696	15.26	18.4792	25.2278	22.1446	28.3109	24.3377	22.0156	26.6599	-0.0518179	0.177638	0.664296	8	8	16	cytoplasm [GO:0005737]; cytosol [GO:0005829]; extracellular space [GO:0005615]; membrane raft [GO:0045121]
P21107-2	P21107	reviewed	TPM3_MOUSE	Tropomyosin alpha-3 chain (Gamma-tropomyosin) (Tropomyosin-3)	Tpm3 Tpm-5 Tpm5	285	0.105	0.24325	0.10125	0.26225	21.0979	17.302	24.8938	20.0413	17.1893	22.8934	30.4378	24.9616	35.9141	28.9135	24.7989	33.0282	-0.074122	0.170189	0.675789	8	8	16	actin cytoskeleton [GO:0015629]; actin filament [GO:0005884]; cleavage furrow [GO:0032154]; cortical cytoskeleton [GO:0030863]; cytoplasm [GO:0005737]; cytosol [GO:0005829]; growth cone [GO:0030426]; neuron projection [GO:0043005]; podosome [GO:0002102]; stress fiber [GO:0001725]
D3Z2H9	D3Z2H9	unreviewed	D3Z2H9_MOUSE	Tropomyosin 3, related sequence 7	Tpm3-rs7	248	0.105	0.24325	0.10125	0.26225	21.0979	17.302	24.8938	20.0413	17.1893	22.8934	30.4378	24.9616	35.9141	28.9135	24.7989	33.0282	-0.074122	0.170189	0.675789	8	8	16	actin filament [GO:0005884]; brush border [GO:0005903]
Q58E70	Q58E70	unreviewed	Q58E70_MOUSE	Tpm3 protein	Tpm3	248	0.105	0.24325	0.10125	0.26225	21.0979	17.302	24.8938	20.0413	17.1893	22.8934	30.4378	24.9616	35.9141	28.9135	24.7989	33.0282	-0.074122	0.170189	0.675789	8	8	16	cytoskeleton [GO:0005856]
Q7TQ95	Q7TQ95	reviewed	LNP_MOUSE	Endoplasmic reticulum junction formation protein lunapark (ER junction formation factor lunapark) (Protein ulnaless)	Lnpk Kiaa1715 Lnp Uln	425	0.30725	0.83575	0.2825	0.88275	6.36792	4.41143	8.32441	6.25526	4.94483	7.56568	9.18697	6.36435	12.0096	9.02443	7.13389	10.915	-0.0257535	0.0307896	0.931559	8	8	16	endoplasmic reticulum [GO:0005783]; endoplasmic reticulum membrane [GO:0005789]; endoplasmic reticulum tubular network [GO:0071782]; endoplasmic reticulum tubular network membrane [GO:0098826]; nucleoplasm [GO:0005654]
P61021	P61021	reviewed	RAB5B_MOUSE	Ras-related protein Rab-5B (EC 3.6.5.2)	Rab5b	215	0.2245	0.6075	0.25725	0.5775	8.80211	6.78167	10.8225	8.69901	7.00796	10.3901	12.6988	9.78388	15.6136	12.55	10.1103	14.9897	-0.0169983	0.0249455	0.944179	8	8	16	early endosome [GO:0005769]; early endosome membrane [GO:0031901]; endocytic vesicle [GO:0030139]; endomembrane system [GO:0012505]; endosome [GO:0005768]; extracellular exosome [GO:0070062]; intracellular membrane-bounded organelle [GO:0043231]; melanosome [GO:0042470]; plasma membrane [GO:0005886]; synaptic vesicle membrane [GO:0030672]
B2RPS1	B2RPS1	unreviewed	B2RPS1_MOUSE	RAB5B, member RAS oncogene family (Rab5b protein)	Rab5b	215	0.2245	0.6075	0.25725	0.5775	8.80211	6.78167	10.8225	8.69901	7.00796	10.3901	12.6988	9.78388	15.6136	12.55	10.1103	14.9897	-0.0169983	0.0249455	0.944179	8	8	16	endosome [GO:0005768]; extracellular exosome [GO:0070062]; synaptic vesicle membrane [GO:0030672]
Q0PD56	Q0PD56	unreviewed	Q0PD56_MOUSE	Rab5B	Rab5b Rab5B	229	0.2245	0.6075	0.25725	0.5775	8.80211	6.78167	10.8225	8.69901	7.00796	10.3901	12.6988	9.78388	15.6136	12.55	10.1103	14.9897	-0.0169983	0.0249455	0.944179	8	8	16
O35685	O35685	reviewed	NUDC_MOUSE	Nuclear migration protein nudC (Nuclear distribution protein C homolog) (Silica-induced gene 92 protein) (SIG-92)	Nudc	332	0.332	0.73925	0.30125	0.8425	6.61342	5.38625	7.8406	6.31733	4.97212	7.66254	9.54115	7.77071	11.3116	9.11398	7.17325	11.0547	-0.0660829	0.117599	0.762784	8	8	16	cytoplasm [GO:0005737]; cytosol [GO:0005829]; microtubule [GO:0005874]; midbody [GO:0030496]; mitotic spindle [GO:0072686]; nucleus [GO:0005634]
Q01097	Q01097	reviewed	NMDE2_MOUSE	Glutamate receptor ionotropic, NMDA 2B (GluN2B) (Glutamate [NMDA] receptor subunit epsilon-2) (N-methyl D-aspartate receptor subtype 2B) (NMDAR2B) (NR2B)	Grin2b	1482	0.3	0.7345	0.276	0.763	6.96997	5.42283	8.5171	6.98989	5.57856	8.40123	10.0555	7.82349	12.2876	10.0843	8.04816	12.1204	0.0041189	0.0058706	0.986573	8	8	16	apical dendrite [GO:0097440]; cell surface [GO:0009986]; cytoplasm [GO:0005737]; cytoskeleton [GO:0005856]; dendritic branch [GO:0044307]; dendritic spine [GO:0043197]; endoplasmic reticulum membrane [GO:0005789]; glutamatergic synapse [GO:0098978]; hippocampal mossy fiber to CA3 synapse [GO:0098686]; late endosome [GO:0005770]; lysosome [GO:0005764]; membrane [GO:0016020]; neuron projection [GO:…
G3X9V4	G3X9V4	unreviewed	G3X9V4_MOUSE	Glutamate receptor	Grin2b	1482	0.3	0.7345	0.276	0.763	6.96997	5.42283	8.5171	6.98989	5.57856	8.40123	10.0555	7.82349	12.2876	10.0843	8.04816	12.1204	0.0041189	0.0058706	0.986573	8	8	16	NMDA selective glutamate receptor complex [GO:0017146]; postsynaptic membrane [GO:0045211]
Q3TPJ8	Q3TPJ8	unreviewed	Q3TPJ8_MOUSE	Cytoplasmic dynein 1 intermediate chain 2 (Cytoplasmic dynein intermediate chain 2) (Dynein intermediate chain 2, cytosolic)	Dync1i2	632	0.23875	0.74975	0.25075	0.7295	7.40514	6.05224	8.75803	7.47146	5.83914	9.10379	10.6834	8.73154	12.6352	10.779	8.42409	13.134	0.0128637	0.0197719	0.955494	8	8	16	cytoplasmic dynein complex [GO:0005868]
Q9Z1G4-2	Q9Z1G4	reviewed	VPP1_MOUSE	V-type proton ATPase 116 kDa subunit a 1 (V-ATPase 116 kDa subunit a 1) (Clathrin-coated vesicle/synaptic vesicle proton pump 116 kDa subunit) (Vacuolar adenosine triphosphatase subunit Ac116) (Vacuolar proton pump subunit 1) (Vacuolar proton translocating ATPase 116 kDa subunit a isoform 1)	Atp6v0a1 Atp6n1	839	0.1325	0.235	0.1225	0.23725	20.3959	16.7179	24.0739	20.6887	17.1881	24.1893	29.4251	24.1189	34.7313	29.8475	24.7973	34.8978	0.0205655	0.0375058	0.917264	8	8	16	clathrin-coated vesicle membrane [GO:0030665]; cytoplasm [GO:0005737]; cytosol [GO:0005829]; Golgi apparatus [GO:0005794]; intracellular membrane-bounded organelle [GO:0043231]; intracellular organelle [GO:0043229]; melanosome [GO:0042470]; membrane [GO:0016020]; nuclear speck [GO:0016607]; perinuclear region of cytoplasm [GO:0048471]; plasma membrane [GO:0005886]; synaptic vesicle [GO:0008021]; …
Q9Z1G4-3	Q9Z1G4	reviewed	VPP1_MOUSE	V-type proton ATPase 116 kDa subunit a 1 (V-ATPase 116 kDa subunit a 1) (Clathrin-coated vesicle/synaptic vesicle proton pump 116 kDa subunit) (Vacuolar adenosine triphosphatase subunit Ac116) (Vacuolar proton pump subunit 1) (Vacuolar proton translocating ATPase 116 kDa subunit a isoform 1)	Atp6v0a1 Atp6n1	839	0.1325	0.235	0.1225	0.23725	20.3959	16.7179	24.0739	20.6887	17.1881	24.1893	29.4251	24.1189	34.7313	29.8475	24.7973	34.8978	0.0205655	0.0375058	0.917264	8	8	16	clathrin-coated vesicle membrane [GO:0030665]; cytoplasm [GO:0005737]; cytosol [GO:0005829]; Golgi apparatus [GO:0005794]; intracellular membrane-bounded organelle [GO:0043231]; intracellular organelle [GO:0043229]; melanosome [GO:0042470]; membrane [GO:0016020]; nuclear speck [GO:0016607]; perinuclear region of cytoplasm [GO:0048471]; plasma membrane [GO:0005886]; synaptic vesicle [GO:0008021]; …
K3W4T3	K3W4T3	unreviewed	K3W4T3_MOUSE	V-type proton ATPase subunit a	Atp6v0a1	838	0.1325	0.235	0.1225	0.23725	20.3959	16.7179	24.0739	20.6887	17.1881	24.1893	29.4251	24.1189	34.7313	29.8475	24.7973	34.8978	0.0205655	0.0375058	0.917264	8	8	16	vacuolar proton-transporting V-type ATPase, V0 domain [GO:0000220]
Q6NXX6	Q6NXX6	unreviewed	Q6NXX6_MOUSE	V-type proton ATPase subunit a	Atp6v0a1	832	0.1325	0.235	0.1225	0.23725	20.3959	16.7179	24.0739	20.6887	17.1881	24.1893	29.4251	24.1189	34.7313	29.8475	24.7973	34.8978	0.0205655	0.0375058	0.917264	8	8	16	vacuolar proton-transporting V-type ATPase, V0 domain [GO:0000220]
P63005	P63005	reviewed	LIS1_MOUSE	Platelet-activating factor acetylhydrolase IB subunit beta (Lissencephaly-1 protein) (LIS-1) (PAF acetylhydrolase 45 kDa subunit) (PAF-AH 45 kDa subunit) (PAF-AH alpha) (PAFAH alpha)	Pafah1b1 Lis-1 Lis1 Pafaha	410	0.43125	1.02575	0.4475	1.08275	4.67055	3.78555	5.55554	4.42729	3.51798	5.33659	6.73817	5.4614	8.01495	6.38722	5.07537	7.69908	-0.0771687	0.142515	0.720252	8	8	16	1-alkyl-2-acetylglycerophosphocholine esterase complex [GO:0008247]; astral microtubule [GO:0000235]; axon [GO:0030424]; axon cytoplasm [GO:1904115]; cell cortex [GO:0005938]; cell leading edge [GO:0031252]; central region of growth cone [GO:0090724]; centrosome [GO:0005813]; cytoplasm [GO:0005737]; cytoplasmic microtubule [GO:0005881]; glutamatergic synapse [GO:0098978]; growth cone [GO:0030426]…
Q3TJG1	Q3TJG1	unreviewed	Q3TJG1_MOUSE	Platelet-activating factor acetylhydrolase IB subunit alpha (Lissencephaly-1 protein) (LIS-1) (PAF acetylhydrolase 45 kDa subunit) (PAF-AH 45 kDa subunit) (PAF-AH alpha) (PAFAH alpha)	Pafah1b1 LIS1 PAFAH1B1	410	0.43125	1.02575	0.4475	1.08275	4.67055	3.78555	5.55554	4.42729	3.51798	5.33659	6.73817	5.4614	8.01495	6.38722	5.07537	7.69908	-0.0771687	0.142515	0.720252	8	8	16	centrosome [GO:0005813]; cytoplasm [GO:0005737]; microtubule [GO:0005874]; microtubule associated complex [GO:0005875]; nuclear membrane [GO:0031965]; spindle [GO:0005819]
Q5SW18	Q5SW18	unreviewed	Q5SW18_MOUSE	Platelet-activating factor acetylhydrolase IB subunit alpha (Lissencephaly-1 protein) (LIS-1) (PAF acetylhydrolase 45 kDa subunit) (PAF-AH 45 kDa subunit) (PAF-AH alpha) (PAFAH alpha)	Pafah1b1 LIS1 PAFAH1B1	410	0.43125	1.02575	0.4475	1.08275	4.67055	3.78555	5.55554	4.42729	3.51798	5.33659	6.73817	5.4614	8.01495	6.38722	5.07537	7.69908	-0.0771687	0.142515	0.720252	8	8	16	1-alkyl-2-acetylglycerophosphocholine esterase complex [GO:0008247]; astral microtubule [GO:0000235]; cell cortex [GO:0005938]; central region of growth cone [GO:0090724]; centrosome [GO:0005813]; kinesin complex [GO:0005871]; kinetochore [GO:0000776]; neuronal cell body [GO:0043025]; nuclear membrane [GO:0031965]; vesicle [GO:0031982]
E9Q6L9	E9Q6L9	unreviewed	E9Q6L9_MOUSE	Leucine rich repeat containing 7	Lrrc7	1542	0.30775	0.6535	0.28	0.69625	7.38332	6.58196	8.18469	7.38309	5.97452	8.79166	10.6519	9.49576	11.808	10.6516	8.61941	12.6837	-4.50328e-05	8.68083e-05	0.9998	8	8	16	centrosome [GO:0005813]; cytosol [GO:0005829]; nucleoplasm [GO:0005654]; plasma membrane [GO:0005886]
Q9JJZ2	Q9JJZ2	reviewed	TBA8_MOUSE	Tubulin alpha-8 chain (EC 3.6.5.-) (Alpha-tubulin 8) [Cleaved into: Dephenylalaninated tubulin alpha-8 chain]	Tuba8	449	0.06725	0.16025	0.06625	0.1645	31.9904	29.6928	34.2879	31.4254	28.8886	33.9622	46.1524	42.8377	49.467	45.3373	41.6775	48.9971	-0.025707	0.119662	0.759169	8	8	16	acrosomal vesicle [GO:0001669]; cytoplasm [GO:0005737]; microtubule [GO:0005874]; microtubule cytoskeleton [GO:0015630]
O88485-2	O88485	reviewed	DC1I1_MOUSE	Cytoplasmic dynein 1 intermediate chain 1 (Cytoplasmic dynein intermediate chain 1) (Dynein intermediate chain 1, cytosolic) (DH IC-1)	Dync1i1 Dnci1 Dncic1	628	0.31	0.86425	0.318	0.9095	6.11774	5.00792	7.22756	5.88876	4.51068	7.26684	8.82603	7.2249	10.4272	8.49569	6.50754	10.4838	-0.0550344	0.0906046	0.8117	8	8	16	axon cytoplasm [GO:1904115]; cytoplasm [GO:0005737]; cytoplasmic dynein complex [GO:0005868]; cytoplasmic ribonucleoprotein granule [GO:0036464]; kinetochore [GO:0000776]; microtubule [GO:0005874]; nucleus [GO:0005634]; perinuclear region of cytoplasm [GO:0048471]; recycling endosome [GO:0055037]; spindle pole [GO:0000922]; vesicle [GO:0031982]
O88485	O88485	reviewed	DC1I1_MOUSE	Cytoplasmic dynein 1 intermediate chain 1 (Cytoplasmic dynein intermediate chain 1) (Dynein intermediate chain 1, cytosolic) (DH IC-1)	Dync1i1 Dnci1 Dncic1	628	0.31	0.86425	0.318	0.9095	6.11774	5.00792	7.22756	5.88876	4.51068	7.26684	8.82603	7.2249	10.4272	8.49569	6.50754	10.4838	-0.0550344	0.0906046	0.8117	8	8	16	axon cytoplasm [GO:1904115]; cytoplasm [GO:0005737]; cytoplasmic dynein complex [GO:0005868]; cytoplasmic ribonucleoprotein granule [GO:0036464]; kinetochore [GO:0000776]; microtubule [GO:0005874]; nucleus [GO:0005634]; perinuclear region of cytoplasm [GO:0048471]; recycling endosome [GO:0055037]; spindle pole [GO:0000922]; vesicle [GO:0031982]
Q61171	Q61171	reviewed	PRDX2_MOUSE	Peroxiredoxin-2 (EC 1.11.1.24) (Thiol-specific antioxidant protein) (TSA) (Thioredoxin peroxidase 1) (Thioredoxin-dependent peroxide reductase 1) (Thioredoxin-dependent peroxiredoxin 2)	Prdx2 Tdpx1 Tpx	198	0.13125	0.37375	0.1125	0.37875	14.4794	11.6734	17.2855	14.7786	11.6247	17.9325	20.8894	16.8411	24.9377	21.321	16.7709	25.8711	0.0295035	0.046736	0.897975	8	8	16	cytosol [GO:0005829]; mitochondrion [GO:0005739]; myelin sheath [GO:0043209]
Q3URD3-2	Q3URD3	reviewed	SLMAP_MOUSE	Sarcolemmal membrane-associated protein (Sarcolemmal-associated protein)	Slmap Kiaa1601 Slap	845	0.33875	0.986	0.4175	0.97375	5.38622	4.44402	6.32841	4.91611	4.00313	5.8291	7.77067	6.41137	9.12997	7.09245	5.77529	8.40961	-0.131754	0.307799	0.492267	8	8	16	centrosome [GO:0005813]; extracellular space [GO:0005615]; M band [GO:0031430]; membrane [GO:0016020]; sarcolemma [GO:0042383]; Z disc [GO:0030018]
D3Z7V3	D3Z7V3	unreviewed	D3Z7V3_MOUSE	Sarcolemma associated protein	Slmap	790	0.33875	0.986	0.4175	0.97375	5.38622	4.44402	6.32841	4.91611	4.00313	5.8291	7.77067	6.41137	9.12997	7.09245	5.77529	8.40961	-0.131754	0.307799	0.492267	8	8	16	extracellular space [GO:0005615]; membrane [GO:0016020]
Q9DAU1	Q9DAU1	reviewed	CNPY3_MOUSE	Protein canopy homolog 3 (Protein associated with Tlr4) (Trinucleotide repeat-containing gene 5 protein)	Cnpy3 Prat4a Tnrc5	276	0.583	1.20325	0.52125	1.16825	3.46956	2.65271	4.28641	3.80872	3.15613	4.46132	5.00552	3.82706	6.18398	5.49483	4.55333	6.43632	0.134554	0.271019	0.535773	8	8	16	endoplasmic reticulum [GO:0005783]
Q91VB8	Q91VB8	unreviewed	Q91VB8_MOUSE	Alpha globin 1 (Alpha globin 2) (Alpha-globin) (Globin c1) (Hemoglobin alpha, adult chain 1) (Hemoglobin alpha, adult chain 2)	Hba-a1 Glnc1 haemaglobin alpha 1 haemaglobin alpha 2 Hba-a2	142	0.0865	0.23075	0.087	0.23225	22.8804	19.4682	26.2925	22.7108	19.801	25.6206	33.0094	28.0867	37.9321	32.7647	28.5668	36.9627	-0.0107341	0.0240761	0.946071	8	8	16	extracellular space [GO:0005615]; haptoglobin-hemoglobin complex [GO:0031838]; hemoglobin complex [GO:0005833]
Q9CY06	Q9CY06	unreviewed	Q9CY06_MOUSE	Globin family profile domain-containing protein		142	0.0865	0.23075	0.087	0.23225	22.8804	19.4682	26.2925	22.7108	19.801	25.6206	33.0094	28.0867	37.9321	32.7647	28.5668	36.9627	-0.0107341	0.0240761	0.946071	8	8	16	hemoglobin complex [GO:0005833]
P63054	P63054	reviewed	PCP4_MOUSE	Calmodulin regulator protein PCP4 (Brain-specific antigen PCP-4) (Brain-specific polypeptide PEP-19) (Purkinje cell protein 4)	Pcp4 Pep19	62	0.2075	0.5085	0.197	0.5085	10.164	8.85329	11.4747	10.4184	7.98633	12.8505	14.6635	12.7726	16.5545	15.0306	11.5218	18.5393	0.0356672	0.0620877	0.866787	8	8	16	axon [GO:0030424]; cytoplasm [GO:0005737]; neurofilament [GO:0005883]; protein-containing complex [GO:0032991]
D3YXH0	D3YXH0	unreviewed	D3YXH0_MOUSE	Predicted gene, 49948	Gm49948	298	0.2075	0.5085	0.197	0.5085	10.164	8.85329	11.4747	10.4184	7.98633	12.8505	14.6635	12.7726	16.5545	15.0306	11.5218	18.5393	0.0356672	0.0620877	0.866787	8	8	16	membrane [GO:0016020]
P99027	P99027	reviewed	RLA2_MOUSE	Large ribosomal subunit protein P2 (60S acidic ribosomal protein P2)	Rplp2	115	0.26175	0.70225	0.2655	0.68525	7.53339	5.96543	9.10135	7.60714	6.22963	8.98466	10.8684	8.60629	13.1305	10.9748	8.98745	12.9621	0.0140555	0.0224338	0.949656	8	8	16	cytoplasm [GO:0005737]; cytosol [GO:0005829]; cytosolic large ribosomal subunit [GO:0022625]; postsynapse [GO:0098794]; presynapse [GO:0098793]; ribosome [GO:0005840]; synapse [GO:0045202]
P61922	P61922	reviewed	GABT_MOUSE	4-aminobutyrate aminotransferase, mitochondrial (EC 2.6.1.19) ((S)-3-amino-2-methylpropionate transaminase) (EC 2.6.1.22) (GABA aminotransferase) (GABA-AT) (Gamma-amino-N-butyrate transaminase) (GABA transaminase) (GABA-T) (L-AIBAT)	Abat Gabat	500	0.11275	0.2335	0.1035	0.2385	21.3416	19.1039	23.5792	21.4689	18.4267	24.511	30.7894	27.5611	34.0177	30.973	26.5841	35.3619	0.00857948	0.0213605	0.952006	8	8	16	4-aminobutyrate transaminase complex [GO:0032144]; mitochondrial matrix [GO:0005759]; mitochondrion [GO:0005739]
Q9DB77	Q9DB77	reviewed	QCR2_MOUSE	Cytochrome b-c1 complex subunit 2, mitochondrial (Complex III subunit 2) (Core protein II) (Ubiquinol-cytochrome-c reductase complex core protein 2)	Uqcrc2	453	0.0725	0.1545	0.07	0.157	32.4473	28.6627	36.2319	32.2828	28.8413	35.7243	46.8115	41.3515	52.2715	46.5742	41.6092	51.5392	-0.00733135	0.0203406	0.954244	8	8	16	mitochondrial inner membrane [GO:0005743]; mitochondrial respiratory chain complex III [GO:0005750]; mitochondrial respiratory chain complex IV [GO:0005751]; mitochondrion [GO:0005739]; myelin sheath [GO:0043209]; nucleoplasm [GO:0005654]
P18872	P18872	reviewed	GNAO_MOUSE	Guanine nucleotide-binding protein G(o) subunit alpha	Gnao1 Gna0 Gnao	354	0.07025	0.1295	0.0655	0.13525	37.4996	31.3906	43.6087	36.8414	31.0946	42.5882	54.1006	45.287	62.9141	53.1509	44.86	61.4419	-0.0255482	0.0521719	0.886805	8	8	16	cell body [GO:0044297]; dendrite [GO:0030425]; heterotrimeric G-protein complex [GO:0005834]; membrane [GO:0016020]; myelin sheath [GO:0043209]; plasma membrane [GO:0005886]
Q543S2	Q543S2	unreviewed	Q543S2_MOUSE	Guanine nucleotide-binding protein G(o) subunit alpha	Gnao1	354	0.07025	0.1295	0.0655	0.13525	37.4996	31.3906	43.6087	36.8414	31.0946	42.5882	54.1006	45.287	62.9141	53.1509	44.86	61.4419	-0.0255482	0.0521719	0.886805	8	8	16
E9Q1G8	E9Q1G8	unreviewed	E9Q1G8_MOUSE	Septin	Septin7 Sept7	437	0.106	0.228	0.107	0.23275	22.0754	19.2005	24.9504	21.7004	18.5032	24.8977	31.8481	27.7004	35.9959	31.3071	26.6944	35.9197	-0.0247202	0.0585138	0.873949	8	8	16	cleavage furrow [GO:0032154]; kinetochore [GO:0000776]; midbody [GO:0030496]; motile cilium [GO:0031514]; septin complex [GO:0031105]; spindle [GO:0005819]
Q9CQ75	Q9CQ75	reviewed	NDUA2_MOUSE	NADH dehydrogenase [ubiquinone] 1 alpha subcomplex subunit 2 (Complex I-B8) (CI-B8) (NADH-ubiquinone oxidoreductase B8 subunit)	Ndufa2	99	0.116	0.237	0.12175	0.24175	20.9263	19.2685	22.5842	20.3811	18.1473	22.6149	30.1903	27.7986	32.5821	29.4037	26.1811	32.6264	-0.038087	0.146285	0.714028	8	8	16	mitochondrial inner membrane [GO:0005743]; mitochondrial membrane [GO:0031966]; mitochondrial respiratory chain complex I [GO:0005747]; mitochondrion [GO:0005739]
Q9Z268	Q9Z268	reviewed	RASL1_MOUSE	RasGAP-activating-like protein 1 (RAS protein activator like 1) (Ras GTPase-activating-like protein)	Rasal1 Rasal	799	0.25375	0.4545	0.2135	0.49125	10.2872	8.67485	11.8996	10.3552	8.77558	11.9348	14.8413	12.5152	17.1674	14.9394	12.6605	17.2183	0.00950605	0.0190185	0.957153	8	8	16	cytosol [GO:0005829]; plasma membrane [GO:0005886]
Q3TFQ8	Q3TFQ8	unreviewed	Q3TFQ8_MOUSE	Alpha-1,4 glucan phosphorylase (EC 2.4.1.1)	Pygb	843	0.14425	0.3225	0.13825	0.329	15.7348	13.5026	17.967	15.6595	13.7447	17.5743	22.7005	19.4801	25.9209	22.5919	19.8295	25.3543	-0.00691806	0.0160755	0.963661	8	8	16
Q8C0M9	Q8C0M9	reviewed	ASGL1_MOUSE	Isoaspartyl peptidase/L-asparaginase (EC 3.4.19.5) (EC 3.5.1.1) (Asparaginase-like protein 1) (Beta-aspartyl-peptidase) (Isoaspartyl dipeptidase) (L-asparagine amidohydrolase) [Cleaved into: Isoaspartyl peptidase/L-asparaginase alpha chain; Isoaspartyl peptidase/L-asparaginase beta chain]	Asrgl1	326	0.15825	0.43225	0.1485	0.424	12.3546	10.4272	14.2819	12.7663	10.7312	14.8015	17.8239	15.0433	20.6045	18.4179	15.4818	21.354	0.0473001	0.104638	0.785891	8	8	16	cytoplasm [GO:0005737]; photoreceptor inner segment [GO:0001917]
Q80UG5-3	Q80UG5	reviewed	SEPT9_MOUSE	Septin-9 (SL3-3 integration site 1 protein)	Septin9 Kiaa0991 Sept9 Sint1	583	0.17625	0.33425	0.1505	0.34275	14.4826	12.3724	16.5928	14.9054	12.5871	17.2236	20.8939	17.8496	23.9383	21.5039	18.1593	24.8485	0.0415135	0.0949367	0.803643	8	8	16	actin cytoskeleton [GO:0015629]; axoneme [GO:0005930]; cell division site [GO:0032153]; microtubule [GO:0005874]; microtubule cytoskeleton [GO:0015630]; non-motile cilium [GO:0097730]; perinuclear region of cytoplasm [GO:0048471]; septin complex [GO:0031105]; septin ring [GO:0005940]; stress fiber [GO:0001725]
Q3UTJ2-2	Q3UTJ2	reviewed	SRBS2_MOUSE	Sorbin and SH3 domain-containing protein 2 (Arg-binding protein 2) (ArgBP2) (Arg/Abl-interacting protein 2)	Sorbs2 Argbp2 Kiaa0777	1180	0.358	0.96025	0.3885	0.92	5.40188	4.06729	6.73647	5.27224	4.53988	6.00461	7.79327	5.86787	9.71867	7.60624	6.54966	8.66282	-0.0350451	0.057007	0.876987	8	8	16	apical plasma membrane [GO:0016324]; cytoskeleton [GO:0005856]; dendrite [GO:0030425]; focal adhesion [GO:0005925]; lamellipodium [GO:0030027]; neuronal cell body [GO:0043025]; perinuclear region of cytoplasm [GO:0048471]; plasma membrane [GO:0005886]; synapse [GO:0045202]; Z disc [GO:0030018]
Q3UTJ2	Q3UTJ2	reviewed	SRBS2_MOUSE	Sorbin and SH3 domain-containing protein 2 (Arg-binding protein 2) (ArgBP2) (Arg/Abl-interacting protein 2)	Sorbs2 Argbp2 Kiaa0777	1180	0.358	0.96025	0.3885	0.92	5.40188	4.06729	6.73647	5.27224	4.53988	6.00461	7.79327	5.86787	9.71867	7.60624	6.54966	8.66282	-0.0350451	0.057007	0.876987	8	8	16	apical plasma membrane [GO:0016324]; cytoskeleton [GO:0005856]; dendrite [GO:0030425]; focal adhesion [GO:0005925]; lamellipodium [GO:0030027]; neuronal cell body [GO:0043025]; perinuclear region of cytoplasm [GO:0048471]; plasma membrane [GO:0005886]; synapse [GO:0045202]; Z disc [GO:0030018]
B9EKP8	B9EKP8	unreviewed	B9EKP8_MOUSE	Sorbin and SH3 domain containing 2 (Sorbs2 protein)	Sorbs2	1214	0.358	0.96025	0.3885	0.92	5.40188	4.06729	6.73647	5.27224	4.53988	6.00461	7.79327	5.86787	9.71867	7.60624	6.54966	8.66282	-0.0350451	0.057007	0.876987	8	8	16
P61294	P61294	reviewed	RAB6B_MOUSE	Ras-related protein Rab-6B (EC 3.6.5.2)	Rab6b D9Bwg0185e	208	0.651	1.5465	0.60225	1.49	2.78254	1.79842	3.76667	3.08201	1.86447	4.29954	4.01436	2.59457	5.43416	4.4464	2.68986	6.20293	0.147466	0.142141	0.720874	8	8	16	cytoplasmic vesicle [GO:0031410]; cytosol [GO:0005829]; endomembrane system [GO:0012505]; endoplasmic reticulum-Golgi intermediate compartment [GO:0005793]; Golgi apparatus [GO:0005794]; Golgi membrane [GO:0000139]; presynapse [GO:0098793]
Q0PD53	Q0PD53	unreviewed	Q0PD53_MOUSE	Rab6B	Rab6b Rab6B	208	0.651	1.5465	0.60225	1.49	2.78254	1.79842	3.76667	3.08201	1.86447	4.29954	4.01436	2.59457	5.43416	4.4464	2.68986	6.20293	0.147466	0.142141	0.720874	8	8	16	Golgi membrane [GO:0000139]; presynapse [GO:0098793]
Q9Z2U1	Q9Z2U1	reviewed	PSA5_MOUSE	Proteasome subunit alpha type-5 (Macropain zeta chain) (Multicatalytic endopeptidase complex zeta chain) (Proteasome zeta chain)	Psma5	241	0.1785	0.557	0.19475	0.516	9.96679	8.11041	11.8232	10.29	8.38986	12.19	14.379	11.7008	17.0572	14.8453	12.104	17.5865	0.0460352	0.0845193	0.823153	8	8	16	cytoplasm [GO:0005737]; cytosol [GO:0005829]; nucleoplasm [GO:0005654]; nucleus [GO:0005634]; proteasome complex [GO:0000502]; proteasome core complex [GO:0005839]; proteasome core complex, alpha-subunit complex [GO:0019773]
P61205	P61205	reviewed	ARF3_MOUSE	ADP-ribosylation factor 3	Arf3	181	0.26275	0.57925	0.28	0.60625	8.58035	7.14328	10.0174	8.12405	6.74701	9.5011	12.3788	10.3056	14.4521	11.7205	9.73388	13.7072	-0.0788364	0.176398	0.666196	8	8	16	Golgi apparatus [GO:0005794]; perinuclear region of cytoplasm [GO:0048471]; plasma membrane [GO:0005886]
Q3U344	Q3U344	unreviewed	Q3U344_MOUSE	ADP-ribosylation factor	Arf3	181	0.26275	0.57925	0.28	0.60625	8.58035	7.14328	10.0174	8.12405	6.74701	9.5011	12.3788	10.3056	14.4521	11.7205	9.73388	13.7072	-0.0788364	0.176398	0.666196	8	8	16	Golgi apparatus [GO:0005794]
E9Q3M3	E9Q3M3	unreviewed	E9Q3M3_MOUSE	Dynactin subunit 1	Dctn1	1264	0.31975	0.838	0.2975	0.787	6.14901	5.24063	7.05739	6.63653	5.45022	7.82284	8.87115	7.56063	10.1817	9.57449	7.86301	11.286	0.110076	0.273032	0.533295	8	8	16	cell cortex [GO:0005938]; dynein complex [GO:0030286]; microtubule [GO:0005874]
G5E8G3	G5E8G3	unreviewed	G5E8G3_MOUSE	Opioid binding protein/cell adhesion molecule-like	Opcml	345	0.1385	0.2595	0.139	0.25975	18.7074	15.7749	21.6399	18.7364	15.0516	22.4213	26.9891	22.7584	31.2198	27.0309	21.7148	32.347	0.00223198	0.00378003	0.991334	8	8	16
P49312	P49312	reviewed	ROA1_MOUSE	Heterogeneous nuclear ribonucleoprotein A1 (hnRNP A1) (HDP-1) (Helix-destabilizing protein) (Single-strand-binding protein) (Topoisomerase-inhibitor suppressed) (hnRNP core protein A1) [Cleaved into: Heterogeneous nuclear ribonucleoprotein A1, N-terminally processed]	Hnrnpa1 Fli-2 Hnrpa1 Tis	320	0.22875	0.571	0.218	0.61275	9.12011	7.48779	10.7524	8.9009	6.35765	11.4441	13.1575	10.8026	15.5125	12.8413	9.17215	16.5104	-0.0350999	0.0479231	0.895523	8	8	16	catalytic step 2 spliceosome [GO:0071013]; cytoplasm [GO:0005737]; intracellular non-membrane-bounded organelle [GO:0043232]; nucleoplasm [GO:0005654]; nucleoplasmic periphery of the nuclear pore complex [GO:1990826]; nucleus [GO:0005634]; ribonucleoprotein complex [GO:1990904]; spliceosomal complex [GO:0005681]; synapse [GO:0045202]
Q3TFB1	Q3TFB1	unreviewed	Q3TFB1_MOUSE	Heterogeneous nuclear ribonucleoprotein A1 (Helix-destabilizing protein) (hnRNP core protein A1)	Hnrnpa1 Hnrpa1	320	0.22875	0.571	0.218	0.61275	9.12011	7.48779	10.7524	8.9009	6.35765	11.4441	13.1575	10.8026	15.5125	12.8413	9.17215	16.5104	-0.0350999	0.0479231	0.895523	8	8	16	cytoplasm [GO:0005737]; spliceosomal complex [GO:0005681]
Q3TIK8	Q3TIK8	unreviewed	Q3TIK8_MOUSE	Heterogeneous nuclear ribonucleoprotein A1 (Helix-destabilizing protein) (hnRNP core protein A1)	Hnrnpa1 Hnrpa1	320	0.22875	0.571	0.218	0.61275	9.12011	7.48779	10.7524	8.9009	6.35765	11.4441	13.1575	10.8026	15.5125	12.8413	9.17215	16.5104	-0.0350999	0.0479231	0.895523	8	8	16	cytoplasm [GO:0005737]; spliceosomal complex [GO:0005681]
Q3U7F3	Q3U7F3	unreviewed	Q3U7F3_MOUSE	Heterogeneous nuclear ribonucleoprotein A1 (Helix-destabilizing protein) (hnRNP core protein A1)	Hnrnpa1 Hnrpa1	320	0.22875	0.571	0.218	0.61275	9.12011	7.48779	10.7524	8.9009	6.35765	11.4441	13.1575	10.8026	15.5125	12.8413	9.17215	16.5104	-0.0350999	0.0479231	0.895523	8	8	16	cytoplasm [GO:0005737]; spliceosomal complex [GO:0005681]
Q3UK83	Q3UK83	unreviewed	Q3UK83_MOUSE	RRM domain-containing protein	Hnrnpa1 Hnrpa1	373	0.22875	0.571	0.218	0.61275	9.12011	7.48779	10.7524	8.9009	6.35765	11.4441	13.1575	10.8026	15.5125	12.8413	9.17215	16.5104	-0.0350999	0.0479231	0.895523	8	8	16	cytoplasm [GO:0005737]; spliceosomal complex [GO:0005681]
Q5EBP8	Q5EBP8	unreviewed	Q5EBP8_MOUSE	Heterogeneous nuclear ribonucleoprotein A1	Hnrnpa1 Hnrpa1	373	0.22875	0.571	0.218	0.61275	9.12011	7.48779	10.7524	8.9009	6.35765	11.4441	13.1575	10.8026	15.5125	12.8413	9.17215	16.5104	-0.0350999	0.0479231	0.895523	8	8	16	cytoplasm [GO:0005737]; spliceosomal complex [GO:0005681]
Q9CZX8	Q9CZX8	reviewed	RS19_MOUSE	Small ribosomal subunit protein eS19 (40S ribosomal protein S19)	Rps19	145	0.1185	0.37625	0.122	0.3705	14.6457	12.5834	16.708	14.8804	11.1593	18.6016	21.1293	18.1541	24.1046	21.4679	16.0994	26.8364	0.0229359	0.0357811	0.920914	8	8	16	cytoplasm [GO:0005737]; cytosol [GO:0005829]; cytosolic ribosome [GO:0022626]; cytosolic small ribosomal subunit [GO:0022627]; nucleolus [GO:0005730]; nucleoplasm [GO:0005654]; postsynapse [GO:0098794]; postsynaptic density [GO:0014069]; ribosome [GO:0005840]; small ribosomal subunit [GO:0015935]; small-subunit processome [GO:0032040]; synapse [GO:0045202]
Q5M9P3	Q5M9P3	unreviewed	Q5M9P3_MOUSE	Small ribosomal subunit protein eS19 (40S ribosomal protein S19)	Rps19	151	0.1185	0.37625	0.122	0.3705	14.6457	12.5834	16.708	14.8804	11.1593	18.6016	21.1293	18.1541	24.1046	21.4679	16.0994	26.8364	0.0229359	0.0357811	0.920914	8	8	16	ribonucleoprotein complex [GO:1990904]; ribosome [GO:0005840]
P80318	P80318	reviewed	TCPG_MOUSE	T-complex protein 1 subunit gamma (TCP-1-gamma) (CCT-gamma) (Matricin) (mTRiC-P5)	Cct3 Cctg	545	0.31	0.6555	0.27975	0.6205	7.32953	6.73325	7.92581	7.96126	7.03908	8.88344	10.5743	9.71402	11.4345	11.4857	10.1552	12.8161	0.119276	0.580771	0.26256	8	8	16	cell body [GO:0044297]; chaperonin-containing T-complex [GO:0005832]; microtubule [GO:0005874]; myelin sheath [GO:0043209]; zona pellucida receptor complex [GO:0002199]
Q3U4U6	Q3U4U6	unreviewed	Q3U4U6_MOUSE	T-complex protein 1 subunit gamma	Cct3	545	0.31	0.6555	0.27975	0.6205	7.32953	6.73325	7.92581	7.96126	7.03908	8.88344	10.5743	9.71402	11.4345	11.4857	10.1552	12.8161	0.119276	0.580771	0.26256	8	8	16	chaperonin-containing T-complex [GO:0005832]; microtubule [GO:0005874]
A0A0R4J1E2	A0A0R4J1E2	unreviewed	A0A0R4J1E2_MOUSE	Elongation factor 1-delta	Eef1d	660	0.1945	0.52325	0.18475	0.372	10.2128	8.06302	12.3626	13.9873	7.22712	20.7474	14.7339	11.6325	17.8354	20.1794	10.4265	29.9322	0.453739	0.521242	0.301133	8	8	16	cytosol [GO:0005829]; endoplasmic reticulum [GO:0005783]; eukaryotic translation elongation factor 1 complex [GO:0005853]; fibrillar center [GO:0001650]; nucleoplasm [GO:0005654]
F6ZFU0	F6ZFU0	unreviewed	F6ZFU0_MOUSE	Elongation factor 1-delta	Eef1d	552	0.1945	0.52325	0.18475	0.372	10.2128	8.06302	12.3626	13.9873	7.22712	20.7474	14.7339	11.6325	17.8354	20.1794	10.4265	29.9322	0.453739	0.521242	0.301133	8	8	16	eukaryotic translation elongation factor 1 complex [GO:0005853]
P41105	P41105	reviewed	RL28_MOUSE	Large ribosomal subunit protein eL28 (60S ribosomal protein L28)	Rpl28	137	0.204	0.53175	0.22625	0.51875	9.89746	8.46083	11.3341	9.79591	8.00664	11.5852	14.279	12.2064	16.3516	14.1325	11.5511	16.7139	-0.01488	0.0283715	0.93676	8	8	16	cell body [GO:0044297]; cytoplasm [GO:0005737]; cytoplasmic ribonucleoprotein granule [GO:0036464]; cytosol [GO:0005829]; cytosolic large ribosomal subunit [GO:0022625]; cytosolic ribosome [GO:0022626]; dendrite [GO:0030425]; postsynapse [GO:0098794]; presynapse [GO:0098793]; ribosome [GO:0005840]; synapse [GO:0045202]
Q5M9J8	Q5M9J8	unreviewed	Q5M9J8_MOUSE	Large ribosomal subunit protein eL28 (60S ribosomal protein L28)	Rpl28	137	0.204	0.53175	0.22625	0.51875	9.89746	8.46083	11.3341	9.79591	8.00664	11.5852	14.279	12.2064	16.3516	14.1325	11.5511	16.7139	-0.01488	0.0283715	0.93676	8	8	16	cell body [GO:0044297]; cytoplasmic ribonucleoprotein granule [GO:0036464]; cytosolic large ribosomal subunit [GO:0022625]; dendrite [GO:0030425]
Q5M9N5	Q5M9N5	unreviewed	Q5M9N5_MOUSE	Large ribosomal subunit protein eL28 (60S ribosomal protein L28)	Rpl28	137	0.204	0.53175	0.22625	0.51875	9.89746	8.46083	11.3341	9.79591	8.00664	11.5852	14.279	12.2064	16.3516	14.1325	11.5511	16.7139	-0.01488	0.0283715	0.93676	8	8	16	ribosome [GO:0005840]
Q99L47	Q99L47	reviewed	F10A1_MOUSE	Hsc70-interacting protein (Hip) (Protein FAM10A1) (Protein ST13 homolog)	St13 Fam10a1 Hip	371	0.251	0.61325	0.23475	0.60575	8.42894	6.488	10.3699	8.73639	6.46991	11.0029	12.1604	9.3602	14.9606	12.604	9.33411	15.8738	0.0516859	0.0702512	0.850646	8	8	16	cytosol [GO:0005829]; protein-containing complex [GO:0032991]
F8WJK8	F8WJK8	unreviewed	F8WJK8_MOUSE	Suppression of tumorigenicity 13	St13	362	0.251	0.61325	0.23475	0.60575	8.42894	6.488	10.3699	8.73639	6.46991	11.0029	12.1604	9.3602	14.9606	12.604	9.33411	15.8738	0.0516859	0.0702512	0.850646	8	8	16
Q3U8D2	Q3U8D2	unreviewed	Q3U8D2_MOUSE	STI1 domain-containing protein	St13	371	0.251	0.61325	0.23475	0.60575	8.42894	6.488	10.3699	8.73639	6.46991	11.0029	12.1604	9.3602	14.9606	12.604	9.33411	15.8738	0.0516859	0.0702512	0.850646	8	8	16
Q3U9V1	Q3U9V1	unreviewed	Q3U9V1_MOUSE	STI1 domain-containing protein	St13	371	0.251	0.61325	0.23475	0.60575	8.42894	6.488	10.3699	8.73639	6.46991	11.0029	12.1604	9.3602	14.9606	12.604	9.33411	15.8738	0.0516859	0.0702512	0.850646	8	8	16
Q9QZ06	Q9QZ06	reviewed	TOLIP_MOUSE	Toll-interacting protein	Tollip	274	0.34975	0.73375	0.35775	0.77325	6.46187	5.53885	7.38488	6.19977	5.00196	7.39759	9.3225	7.99088	10.6541	8.94438	7.2163	10.6725	-0.0597355	0.126631	0.747084	8	8	16	cytoplasm [GO:0005737]; early endosome [GO:0005769]; nuclear body [GO:0016604]; perinuclear region of cytoplasm [GO:0048471]; protein-containing complex [GO:0032991]
F7AT44	F7AT44	unreviewed	F7AT44_MOUSE	Toll interacting protein	Tollip	270	0.34975	0.73375	0.35775	0.77325	6.46187	5.53885	7.38488	6.19977	5.00196	7.39759	9.3225	7.99088	10.6541	8.94438	7.2163	10.6725	-0.0597355	0.126631	0.747084	8	8	16	cytoplasm [GO:0005737]
P67871	P67871	reviewed	CSK2B_MOUSE	Casein kinase II subunit beta (CK II beta) (Phosvitin)	Csnk2b Ck2n	215	0.24925	0.52925	0.2235	0.6055	9.28049	8.3232	10.2378	8.79938	7.26522	10.3335	13.3889	12.0078	14.77	12.6948	10.4815	14.9082	-0.0767985	0.211503	0.614465	8	8	16	cell projection [GO:0042995]; chromatin [GO:0000785]; cytoplasm [GO:0005737]; cytosol [GO:0005829]; nuclear matrix [GO:0016363]; nucleus [GO:0005634]; PML body [GO:0016605]; protein kinase CK2 complex [GO:0005956]
N0E4C0	N0E4C0	unreviewed	N0E4C0_MOUSE	Casein kinase II subunit beta (CK II beta)	Csnk2b	215	0.24925	0.52925	0.2235	0.6055	9.28049	8.3232	10.2378	8.79938	7.26522	10.3335	13.3889	12.0078	14.77	12.6948	10.4815	14.9082	-0.0767985	0.211503	0.614465	8	8	16	protein kinase CK2 complex [GO:0005956]
Q6R891	Q6R891	reviewed	NEB2_MOUSE	Neurabin-2 (Neurabin-II) (Protein phosphatase 1 regulatory subunit 9B) (Spinophilin)	Ppp1r9b	817	0.2805	0.65475	0.27475	0.6645	7.70735	6.32074	9.09395	7.69678	6.20077	9.19279	11.1194	9.1189	13.1198	11.1041	8.94582	13.2624	-0.00197947	0.00318058	0.992703	8	8	16	actin cytoskeleton [GO:0015629]; adherens junction [GO:0005912]; cortical actin cytoskeleton [GO:0030864]; cytoplasm [GO:0005737]; cytoplasmic side of dendritic spine plasma membrane [GO:1990780]; dendrite [GO:0030425]; dendritic spine [GO:0043197]; dendritic spine head [GO:0044327]; dendritic spine membrane [GO:0032591]; dendritic spine neck [GO:0044326]; filopodium [GO:0030175]; growth cone [GO…
P48962	P48962	reviewed	ADT1_MOUSE	ADP/ATP translocase 1 (ADP,ATP carrier protein 1) (ADP,ATP carrier protein, heart/skeletal muscle isoform T1) (Adenine nucleotide translocator 1) (ANT 1) (Solute carrier family 25 member 4)	Slc25a4 Aac1 Anc1 Ant1	298	0.085	0.17	0.0825	0.17125	29.0676	26.3366	31.7986	29.1238	25.9905	32.2571	41.9357	37.9957	45.8757	42.0168	37.4964	46.5372	0.0027877	0.00838239	0.980884	8	8	16	membrane [GO:0016020]; membrane raft [GO:0045121]; mitochondrial inner membrane [GO:0005743]; mitochondrial membrane [GO:0031966]; mitochondrial outer membrane [GO:0005741]; mitochondrial permeability transition pore complex [GO:0005757]; mitochondrion [GO:0005739]; myelin sheath [GO:0043209]
P35282	P35282	reviewed	RAB21_MOUSE	Ras-related protein Rab-21 (Rab-12)	Rab21	222	0.31825	0.7495	0.2895	0.79975	6.73124	4.96556	8.49692	6.65905	5.13812	8.17998	9.71112	7.16379	12.2585	9.60698	7.41273	11.8012	-0.0155558	0.019572	0.955934	8	8	16	axon cytoplasm [GO:1904115]; cleavage furrow [GO:0032154]; cytoplasmic side of early endosome membrane [GO:0098559]; cytoplasmic side of plasma membrane [GO:0009898]; early endosome [GO:0005769]; endomembrane system [GO:0012505]; endoplasmic reticulum membrane [GO:0005789]; endosome [GO:0005768]; Golgi cisterna membrane [GO:0032580]; Golgi membrane [GO:0000139]; neuron projection [GO:0043005]; sy…
Q0PD35	Q0PD35	unreviewed	Q0PD35_MOUSE	Ras-related protein Rab-21	Rab21	222	0.31825	0.7495	0.2895	0.79975	6.73124	4.96556	8.49692	6.65905	5.13812	8.17998	9.71112	7.16379	12.2585	9.60698	7.41273	11.8012	-0.0155558	0.019572	0.955934	8	8	16	axon cytoplasm [GO:1904115]; cleavage furrow [GO:0032154]; cytoplasmic side of early endosome membrane [GO:0098559]; cytoplasmic side of plasma membrane [GO:0009898]; endoplasmic reticulum membrane [GO:0005789]; Golgi cisterna membrane [GO:0032580]; synapse [GO:0045202]; trans-Golgi network [GO:0005802]
Q6A0C7	Q6A0C7	unreviewed	Q6A0C7_MOUSE	Ras-related protein Rab-21	Rab21 mKIAA0118	253	0.31825	0.7495	0.2895	0.79975	6.73124	4.96556	8.49692	6.65905	5.13812	8.17998	9.71112	7.16379	12.2585	9.60698	7.41273	11.8012	-0.0155558	0.019572	0.955934	8	8	16	cleavage furrow [GO:0032154]; early endosome membrane [GO:0031901]; endoplasmic reticulum membrane [GO:0005789]; Golgi apparatus [GO:0005794]
Q8CC35	Q8CC35	reviewed	SYNPO_MOUSE	Synaptopodin	Synpo Kiaa1029	929	0.18725	0.42775	0.19475	0.431	11.8837	10.4003	13.3671	11.7413	9.54323	13.9394	17.1445	15.0044	19.2846	16.9391	13.768	20.1103	-0.0173884	0.0347678	0.923065	8	8	16	actin cytoskeleton [GO:0015629]; bicellular tight junction [GO:0005923]; cell periphery [GO:0071944]; cytosol [GO:0005829]; dendrite [GO:0030425]; dendritic spine [GO:0043197]; glutamatergic synapse [GO:0098978]; nucleus [GO:0005634]; perikaryon [GO:0043204]; plasma membrane [GO:0005886]; postsynaptic density [GO:0014069]; Schaffer collateral - CA1 synapse [GO:0098685]; spine apparatus [GO:009744…
Q3TY32	Q3TY32	unreviewed	Q3TY32_MOUSE	Synaptopodin	Synpo	854	0.18725	0.42775	0.19475	0.431	11.8837	10.4003	13.3671	11.7413	9.54323	13.9394	17.1445	15.0044	19.2846	16.9391	13.768	20.1103	-0.0173884	0.0347678	0.923065	8	8	16
Q3URF1	Q3URF1	unreviewed	Q3URF1_MOUSE	Synaptopodin	Synpo	690	0.18725	0.42775	0.19475	0.431	11.8837	10.4003	13.3671	11.7413	9.54323	13.9394	17.1445	15.0044	19.2846	16.9391	13.768	20.1103	-0.0173884	0.0347678	0.923065	8	8	16
Q5SWR1	Q5SWR1	unreviewed	Q5SWR1_MOUSE	AP complex subunit beta	Ap2b1	951	0.14325	0.26625	0.1225	0.2755	18.1643	15.7942	20.5344	18.46	16.1158	20.8042	26.2055	22.7863	29.6248	26.6322	23.2502	30.0141	0.023298	0.0596031	0.87176	8	8	16	AP-2 adaptor complex [GO:0030122]; presynapse [GO:0098793]
Q9QWY8-3	Q9QWY8	reviewed	ASAP1_MOUSE	Arf-GAP with SH3 domain, ANK repeat and PH domain-containing protein 1 (130 kDa phosphatidylinositol 4,5-bisphosphate-dependent ARF1 GTPase-activating protein) (ADP-ribosylation factor-directed GTPase-activating protein 1) (ARF GTPase-activating protein 1) (Development and differentiation-enhancing factor 1) (DEF-1) (Differentiation-enhancing factor 1) (PIP2-dependent ARF1 GAP)	Asap1 Ddef1 Kiaa1249 Shag1	1147	0.18825	0.5155	0.17225	0.52575	10.4316	8.18441	12.6787	10.5692	8.05518	13.0832	15.0495	11.8076	18.2915	15.2481	11.6212	18.875	0.0189096	0.026067	0.941744	8	8	16	cytosol [GO:0005829]; dendritic spine [GO:0043197]; glutamatergic synapse [GO:0098978]; Golgi membrane [GO:0000139]; podosome [GO:0002102]; trans-Golgi network membrane [GO:0032588]
Q9QWY8-4	Q9QWY8	reviewed	ASAP1_MOUSE	Arf-GAP with SH3 domain, ANK repeat and PH domain-containing protein 1 (130 kDa phosphatidylinositol 4,5-bisphosphate-dependent ARF1 GTPase-activating protein) (ADP-ribosylation factor-directed GTPase-activating protein 1) (ARF GTPase-activating protein 1) (Development and differentiation-enhancing factor 1) (DEF-1) (Differentiation-enhancing factor 1) (PIP2-dependent ARF1 GAP)	Asap1 Ddef1 Kiaa1249 Shag1	1147	0.18825	0.5155	0.17225	0.52575	10.4316	8.18441	12.6787	10.5692	8.05518	13.0832	15.0495	11.8076	18.2915	15.2481	11.6212	18.875	0.0189096	0.026067	0.941744	8	8	16	cytosol [GO:0005829]; dendritic spine [GO:0043197]; glutamatergic synapse [GO:0098978]; Golgi membrane [GO:0000139]; podosome [GO:0002102]; trans-Golgi network membrane [GO:0032588]
Q9QWY8	Q9QWY8	reviewed	ASAP1_MOUSE	Arf-GAP with SH3 domain, ANK repeat and PH domain-containing protein 1 (130 kDa phosphatidylinositol 4,5-bisphosphate-dependent ARF1 GTPase-activating protein) (ADP-ribosylation factor-directed GTPase-activating protein 1) (ARF GTPase-activating protein 1) (Development and differentiation-enhancing factor 1) (DEF-1) (Differentiation-enhancing factor 1) (PIP2-dependent ARF1 GAP)	Asap1 Ddef1 Kiaa1249 Shag1	1147	0.18825	0.5155	0.17225	0.52575	10.4316	8.18441	12.6787	10.5692	8.05518	13.0832	15.0495	11.8076	18.2915	15.2481	11.6212	18.875	0.0189096	0.026067	0.941744	8	8	16	cytosol [GO:0005829]; dendritic spine [GO:0043197]; glutamatergic synapse [GO:0098978]; Golgi membrane [GO:0000139]; podosome [GO:0002102]; trans-Golgi network membrane [GO:0032588]
E9QMJ1	E9QMJ1	unreviewed	E9QMJ1_MOUSE	ArfGAP with SH3 domain, ankyrin repeat and PH domain1	Asap1	1112	0.18825	0.5155	0.17225	0.52575	10.4316	8.18441	12.6787	10.5692	8.05518	13.0832	15.0495	11.8076	18.2915	15.2481	11.6212	18.875	0.0189096	0.026067	0.941744	8	8	16	cytoplasm [GO:0005737]
E9QN63	E9QN63	unreviewed	E9QN63_MOUSE	ArfGAP with SH3 domain, ankyrin repeat and PH domain1	Asap1	1147	0.18825	0.5155	0.17225	0.52575	10.4316	8.18441	12.6787	10.5692	8.05518	13.0832	15.0495	11.8076	18.2915	15.2481	11.6212	18.875	0.0189096	0.026067	0.941744	8	8	16	cytoplasm [GO:0005737]
H3BJY2	H3BJY2	unreviewed	H3BJY2_MOUSE	ArfGAP with SH3 domain, ankyrin repeat and PH domain1	Asap1	1144	0.18825	0.5155	0.17225	0.52575	10.4316	8.18441	12.6787	10.5692	8.05518	13.0832	15.0495	11.8076	18.2915	15.2481	11.6212	18.875	0.0189096	0.026067	0.941744	8	8	16	cytoplasm [GO:0005737]
H3BL41	H3BL41	unreviewed	H3BL41_MOUSE	ArfGAP with SH3 domain, ankyrin repeat and PH domain1	Asap1	1124	0.18825	0.5155	0.17225	0.52575	10.4316	8.18441	12.6787	10.5692	8.05518	13.0832	15.0495	11.8076	18.2915	15.2481	11.6212	18.875	0.0189096	0.026067	0.941744	8	8	16	cytoplasm [GO:0005737]
Q91VR2	Q91VR2	reviewed	ATPG_MOUSE	ATP synthase subunit gamma, mitochondrial (ATP synthase F1 subunit gamma) (F-ATPase gamma subunit)	Atp5f1c Atp5c1	298	0.0775	0.15275	0.07475	0.16025	32.2475	28.9623	35.5328	31.3513	27.4967	35.2059	46.5234	41.7837	51.263	45.2303	39.6693	50.7913	-0.0406649	0.12974	0.741754	8	8	16	mitochondrial inner membrane [GO:0005743]; mitochondrial proton-transporting ATP synthase complex [GO:0005753]; mitochondrial proton-transporting ATP synthase complex, catalytic sector F(1) [GO:0000275]; mitochondrion [GO:0005739]; myelin sheath [GO:0043209]; proton-transporting ATP synthase complex, catalytic core F(1) [GO:0045261]
Q3UD06	Q3UD06	unreviewed	Q3UD06_MOUSE	ATP synthase subunit gamma	Atp5f1c Atp5c1	298	0.0775	0.15275	0.07475	0.16025	32.2475	28.9623	35.5328	31.3513	27.4967	35.2059	46.5234	41.7837	51.263	45.2303	39.6693	50.7913	-0.0406649	0.12974	0.741754	8	8	16	mitochondrial proton-transporting ATP synthase complex [GO:0005753]; proton-transporting ATP synthase complex, catalytic core F(1) [GO:0045261]
Q8C2Q8	Q8C2Q8	unreviewed	Q8C2Q8_MOUSE	ATP synthase subunit gamma	Atp5f1c Atp5c1	274	0.0775	0.15275	0.07475	0.16025	32.2475	28.9623	35.5328	31.3513	27.4967	35.2059	46.5234	41.7837	51.263	45.2303	39.6693	50.7913	-0.0406649	0.12974	0.741754	8	8	16	proton-transporting ATP synthase complex, catalytic core F(1) [GO:0045261]
O09167	O09167	reviewed	RL21_MOUSE	Large ribosomal subunit protein eL21 (60S ribosomal protein L21)	Rpl21	160	0.19425	0.5125	0.1765	0.47475	10.3602	8.47734	12.2431	11.2548	8.80486	13.7047	14.9466	12.2302	17.663	16.2372	12.7027	19.7717	0.119486	0.234877	0.582268	8	8	16	cytoplasm [GO:0005737]; cytosol [GO:0005829]; cytosolic large ribosomal subunit [GO:0022625]; cytosolic ribosome [GO:0022626]; endoplasmic reticulum [GO:0005783]; postsynapse [GO:0098794]; ribosome [GO:0005840]; synapse [GO:0045202]
Q9CQM8	O09167	reviewed	RL21_MOUSE	Large ribosomal subunit protein eL21 (60S ribosomal protein L21)	Rpl21	160	0.19425	0.5125	0.1765	0.47475	10.3602	8.47734	12.2431	11.2548	8.80486	13.7047	14.9466	12.2302	17.663	16.2372	12.7027	19.7717	0.119486	0.234877	0.582268	8	8	16	cytoplasm [GO:0005737]; cytosol [GO:0005829]; cytosolic large ribosomal subunit [GO:0022625]; cytosolic ribosome [GO:0022626]; endoplasmic reticulum [GO:0005783]; postsynapse [GO:0098794]; ribosome [GO:0005840]; synapse [GO:0045202]
Q7TPR4	Q7TPR4	reviewed	ACTN1_MOUSE	Alpha-actinin-1 (Alpha-actinin cytoskeletal isoform) (F-actin cross-linking protein) (Non-muscle alpha-actinin-1)	Actn1	892	0.11725	0.20575	0.1225	0.2205	23.2472	19.7262	26.7681	21.8362	18.3115	25.3609	33.5386	28.4589	38.6182	31.503	26.418	36.588	-0.0903317	0.228515	0.59086	8	8	16	actin filament [GO:0005884]; brush border [GO:0005903]; cell junction [GO:0030054]; cell projection [GO:0042995]; cell-cell junction [GO:0005911]; cortical actin cytoskeleton [GO:0030864]; cortical cytoskeleton [GO:0030863]; cytoplasm [GO:0005737]; cytoskeleton [GO:0005856]; dendritic spine [GO:0043197]; dense core granule membrane [GO:0032127]; fascia adherens [GO:0005916]; focal adhesion [GO:00…
P63085	P63085	reviewed	MK01_MOUSE	Mitogen-activated protein kinase 1 (MAP kinase 1) (MAPK 1) (EC 2.7.11.24) (ERT1) (Extracellular signal-regulated kinase 2) (ERK-2) (MAP kinase isoform p42) (p42-MAPK) (Mitogen-activated protein kinase 2) (MAP kinase 2) (MAPK 2)	Mapk1 Erk2 Mapk Prkm1	358	0.346	0.798	0.325	0.7695	6.16628	4.96367	7.36889	6.49196	5.36134	7.62258	8.89606	7.16107	10.6311	9.36592	7.73478	10.9971	0.0742539	0.14744	0.71213	8	8	16	axon [GO:0030424]; caveola [GO:0005901]; centrosome [GO:0005813]; cytoplasm [GO:0005737]; cytoskeleton [GO:0005856]; cytosol [GO:0005829]; dendrite cytoplasm [GO:0032839]; early endosome [GO:0005769]; focal adhesion [GO:0005925]; Golgi apparatus [GO:0005794]; late endosome [GO:0005770]; mitochondrion [GO:0005739]; mitotic spindle [GO:0072686]; nucleoplasm [GO:0005654]; nucleus [GO:0005634]; perik…
Q3UF82	Q3UF82	unreviewed	Q3UF82_MOUSE	Mitogen-activated protein kinase (EC 2.7.11.24)	Mapk1	352	0.346	0.798	0.325	0.7695	6.16628	4.96367	7.36889	6.49196	5.36134	7.62258	8.89606	7.16107	10.6311	9.36592	7.73478	10.9971	0.0742539	0.14744	0.71213	8	8	16	caveola [GO:0005901]; cytoskeleton [GO:0005856]; early endosome [GO:0005769]; focal adhesion [GO:0005925]; Golgi apparatus [GO:0005794]; late endosome [GO:0005770]
Q80TJ1-4	Q80TJ1	reviewed	CAPS1_MOUSE	Calcium-dependent secretion activator 1 (Calcium-dependent activator protein for secretion 1) (CAPS-1)	Cadps Caps Caps1 Kiaa1121	1355	0.15525	0.363	0.16075	0.359	14.1572	12.0353	16.279	14.1815	11.4517	16.9112	20.4245	17.3633	23.4856	20.4595	16.5213	24.3977	0.00247354	0.0043227	0.990096	8	8	16	cytoplasmic vesicle [GO:0031410]; dense core granule [GO:0031045]; extrinsic component of neuronal dense core vesicle membrane [GO:0098674]; glutamatergic synapse [GO:0098978]; presynapse [GO:0098793]
P70441	P70441	reviewed	NHRF1_MOUSE	Na(+)/H(+) exchange regulatory cofactor NHE-RF1 (NHERF-1) (Ezrin-radixin-moesin-binding phosphoprotein 50) (EBP50) (Regulatory cofactor of Na(+)/H(+) exchanger) (Sodium-hydrogen exchanger regulatory factor 1) (Solute carrier family 9 isoform A3 regulatory factor 1)	Nherf1 Nherf Slc9a3r1	355	0.13625	0.3325	0.14325	0.3315	15.5977	13.5957	17.5996	15.5115	12.6705	18.3526	22.5027	19.6145	25.3909	22.3784	18.2797	26.4772	-0.0079908	0.0155555	0.964816	8	8	16	apical part of cell [GO:0045177]; apical plasma membrane [GO:0016324]; brush border membrane [GO:0031526]; cell periphery [GO:0071944]; cytoplasm [GO:0005737]; endomembrane system [GO:0012505]; extracellular region [GO:0005576]; filopodium [GO:0030175]; membrane [GO:0016020]; microvillus [GO:0005902]; microvillus membrane [GO:0031528]; perinuclear region of cytoplasm [GO:0048471]; plasma membrane…
Q3TG37	Q3TG37	unreviewed	Q3TG37_MOUSE	Na(+)/H(+) exchange regulatory cofactor NHE-RF	Nherf1 Slc9a3r1	355	0.13625	0.3325	0.14325	0.3315	15.5977	13.5957	17.5996	15.5115	12.6705	18.3526	22.5027	19.6145	25.3909	22.3784	18.2797	26.4772	-0.0079908	0.0155555	0.964816	8	8	16	apical plasma membrane [GO:0016324]; endomembrane system [GO:0012505]; microvillus membrane [GO:0031528]; perinuclear region of cytoplasm [GO:0048471]; plasma membrane protein complex [GO:0098797]
A0A140T8K9	A0A140T8K9	unreviewed	A0A140T8K9_MOUSE	Synaptic Ras GTPase activating protein 1 homolog (rat)	Syngap1	1281	0.11	0.25875	0.0895	0.23975	19.8632	17.5938	22.1325	22.0495	18.6347	25.4643	28.6565	25.3825	31.9304	31.8107	26.8842	36.7372	0.150651	0.522798	0.300056	8	8	16
A0A2R8VHH2	A0A2R8VHH2	unreviewed	A0A2R8VHH2_MOUSE	Synaptic Ras GTPase activating protein 1 homolog (rat)	Syngap1	1305	0.11	0.25875	0.0895	0.23975	19.8632	17.5938	22.1325	22.0495	18.6347	25.4643	28.6565	25.3825	31.9304	31.8107	26.8842	36.7372	0.150651	0.522798	0.300056	8	8	16
A0A0A6YY91	A0A0A6YY91	unreviewed	A0A0A6YY91_MOUSE	Neural cell adhesion molecule 1	Ncam1	1089	0.115	0.23825	0.1215	0.2495	20.9334	17.9797	23.8872	19.9841	16.3913	23.5769	30.2005	25.9392	34.4619	28.831	23.6477	34.0143	-0.066954	0.153481	0.702295	8	8	16	cytosol [GO:0005829]; external side of plasma membrane [GO:0009897]
Q9QYG0	Q9QYG0	reviewed	NDRG2_MOUSE	Protein NDRG2 (N-myc downstream-regulated gene 2 protein) (Protein Ndr2)	Ndrg2 Kiaa1248 Ndr2	371	0.303	0.861	0.295	0.8535	6.18192	5.04263	7.3212	6.32966	4.9171	7.74222	8.91862	7.27498	10.5623	9.13177	7.09388	11.1697	0.0340741	0.0542888	0.882493	8	8	16	cytoplasm [GO:0005737]; Golgi apparatus [GO:0005794]; growth cone [GO:0030426]; nucleus [GO:0005634]; perinuclear region of cytoplasm [GO:0048471]
Q6QWF9	Q6QWF9	reviewed	CK2N1_MOUSE	Calcium/calmodulin-dependent protein kinase II inhibitor 1 (calcium/calmodulin-dependent protein kinase II inhibitor alpha) (mCaMKIINalpha)	Camk2n1	78	0.583	1.30775	0.58675	1.26875	3.28996	2.59507	3.98484	3.33749	2.59333	4.08164	4.74641	3.7439	5.74891	4.81497	3.74139	5.88856	0.0206926	0.0300027	0.933248	8	8	16	dendrite [GO:0030425]; neuronal cell body [GO:0043025]; postsynaptic density [GO:0014069]; synapse [GO:0045202]
Q80TL4	Q80TL4	reviewed	PHF24_MOUSE	PHD finger protein 24	Phf24 Kiaa1045 N28178	400	0.12	0.2855	0.09875	0.31725	18.059	15.7236	20.3945	17.438	13.5574	21.3185	26.0537	22.6843	29.423	25.1577	19.5592	30.7561	-0.050488	0.0967409	0.800312	8	8	16	cytoplasm [GO:0005737]; nucleus [GO:0005634]
P40142	P40142	reviewed	TKT_MOUSE	Transketolase (TK) (EC 2.2.1.1) (P68)	Tkt	623	0.16925	0.34525	0.15	0.35925	14.2972	12.8523	15.7421	14.3947	12.2664	16.523	20.6266	18.542	22.7111	20.7671	17.6966	23.8376	0.00979782	0.0241108	0.945996	8	8	16	cytosol [GO:0005829]; endoplasmic reticulum membrane [GO:0005789]; myelin sheath [GO:0043209]; nuclear body [GO:0016604]; nucleoplasm [GO:0005654]; peroxisome [GO:0005777]
Q9D819	Q9D819	reviewed	IPYR_MOUSE	Inorganic pyrophosphatase (EC 3.6.1.1) (Pyrophosphate phospho-hydrolase) (PPase)	Ppa1 Pp Pyp	289	0.273	0.77775	0.298	0.67675	6.89198	5.6821	8.10187	7.39636	5.78737	9.00534	9.94303	8.19753	11.6885	10.6707	8.34941	12.992	0.101896	0.19648	0.636092	8	8	16	cytoplasm [GO:0005737]
Q4FK49	Q4FK49	unreviewed	Q4FK49_MOUSE	Inorganic pyrophosphatase (EC 3.6.1.1) (Pyrophosphate phospho-hydrolase)	Ppa1 Pyp	289	0.273	0.77775	0.298	0.67675	6.89198	5.6821	8.10187	7.39636	5.78737	9.00534	9.94303	8.19753	11.6885	10.6707	8.34941	12.992	0.101896	0.19648	0.636092	8	8	16	cytoplasm [GO:0005737]
Q8BTY3	Q8BTY3	unreviewed	Q8BTY3_MOUSE	Inorganic pyrophosphatase (EC 3.6.1.1) (Pyrophosphate phospho-hydrolase)	Ppa1 Pyp	288	0.273	0.77775	0.298	0.67675	6.89198	5.6821	8.10187	7.39636	5.78737	9.00534	9.94303	8.19753	11.6885	10.6707	8.34941	12.992	0.101896	0.19648	0.636092	8	8	16	cytoplasm [GO:0005737]
P60766-1	P60766	reviewed	CDC42_MOUSE	Cell division control protein 42 homolog (EC 3.6.5.2) (G25K GTP-binding protein)	Cdc42	191	0.14825	0.37075	0.1545	0.36425	14.0943	12.077	16.1116	14.1333	12.0026	16.264	20.3338	17.4234	23.2442	20.39	17.3161	23.464	0.00398393	0.00822935	0.98123	8	8	16	apical part of cell [GO:0045177]; cell leading edge [GO:0031252]; cell periphery [GO:0071944]; cell projection [GO:0042995]; cell-cell junction [GO:0005911]; centrosome [GO:0005813]; cytoplasm [GO:0005737]; cytoplasmic ribonucleoprotein granule [GO:0036464]; cytosol [GO:0005829]; dendritic spine [GO:0043197]; filopodium [GO:0030175]; glutamatergic synapse [GO:0098978]; Golgi membrane [GO:0000139]…
P68254	P68254	reviewed	1433T_MOUSE	14-3-3 protein theta (14-3-3 protein tau)	Ywhaq	245	0.18275	0.45025	0.183	0.46975	11.5563	9.88961	13.2229	11.1979	9.4843	12.9114	16.6722	14.2677	19.0766	16.1551	13.683	18.6272	-0.0454522	0.107112	0.781427	8	8	16	cytoplasm [GO:0005737]; cytosol [GO:0005829]; protein-containing complex [GO:0032991]; synapse [GO:0045202]
A3KML3	A3KML3	unreviewed	A3KML3_MOUSE	14-3-3 protein theta	Ywhaq	245	0.18275	0.45025	0.183	0.46975	11.5563	9.88961	13.2229	11.1979	9.4843	12.9114	16.6722	14.2677	19.0766	16.1551	13.683	18.6272	-0.0454522	0.107112	0.781427	8	8	16	cytoplasm [GO:0005737]; protein-containing complex [GO:0032991]; synapse [GO:0045202]
P62196	P62196	reviewed	PRS8_MOUSE	26S proteasome regulatory subunit 8 (26S proteasome AAA-ATPase subunit RPT6) (Proteasome 26S subunit ATPase 5) (Proteasome subunit p45) (p45/SUG) (mSUG1)	Psmc5 Sug1	406	0.31025	0.71625	0.29225	0.70025	6.94988	5.68049	8.21927	7.21632	6.11827	8.31438	10.0266	8.19522	11.8579	10.411	8.8268	11.9951	0.0542764	0.114379	0.76846	8	8	16	cytoplasm [GO:0005737]; cytoplasmic vesicle [GO:0031410]; cytosolic proteasome complex [GO:0031597]; inclusion body [GO:0016234]; nuclear proteasome complex [GO:0031595]; nucleus [GO:0005634]; postsynapse [GO:0098794]; proteasome accessory complex [GO:0022624]; proteasome complex [GO:0000502]; proteasome regulatory particle [GO:0005838]; proteasome regulatory particle, base subcomplex [GO:0008540…
A0A1S6GWH1	A0A1S6GWH1	unreviewed	A0A1S6GWH1_MOUSE	26S proteasome regulatory subunit 8 (26S proteasome AAA-ATPase subunit RPT6) (Proteasome 26S subunit ATPase 5) (Proteasome subunit p45) (p45/SUG)	Psmc5	416	0.31025	0.71625	0.29225	0.70025	6.94988	5.68049	8.21927	7.21632	6.11827	8.31438	10.0266	8.19522	11.8579	10.411	8.8268	11.9951	0.0542764	0.114379	0.76846	8	8	16	nucleus [GO:0005634]; proteasome complex [GO:0000502]
Q99PL5	Q99PL5	reviewed	RRBP1_MOUSE	Ribosome-binding protein 1 (Ribosome receptor protein) (RRp) (mRRp)	Rrbp1	1605	0.4795	1.114	0.46825	1.10675	4.19242	3.16618	5.21866	4.25437	3.32876	5.17998	6.04839	4.56784	7.52894	6.13776	4.80239	7.47313	0.0211613	0.0287518	0.93594	8	8	16	endoplasmic reticulum [GO:0005783]; endoplasmic reticulum membrane [GO:0005789]
A2AVJ7	A2AVJ7	unreviewed	A2AVJ7_MOUSE	Ribosome binding protein 1	Rrbp1	1464	0.4795	1.114	0.46825	1.10675	4.19242	3.16618	5.21866	4.25437	3.32876	5.17998	6.04839	4.56784	7.52894	6.13776	4.80239	7.47313	0.0211613	0.0287518	0.93594	8	8	16	endoplasmic reticulum membrane [GO:0005789]
Q9D8B3	Q9D8B3	reviewed	CHM4B_MOUSE	Charged multivesicular body protein 4b (Chromatin-modifying protein 4b) (CHMP4b)	Chmp4b	224	0.41125	0.97575	0.42725	0.9995	4.95677	3.97405	5.9395	4.78959	3.76448	5.8147	7.15111	5.73334	8.56889	6.90992	5.43099	8.38884	-0.0494993	0.0814723	0.828949	8	8	16	amphisome membrane [GO:1904930]; autophagosome membrane [GO:0000421]; cytoplasm [GO:0005737]; cytoplasmic side of plasma membrane [GO:0009898]; cytosol [GO:0005829]; endosome [GO:0005768]; ESCRT III complex [GO:0000815]; glutamatergic synapse [GO:0098978]; kinetochore [GO:0000776]; kinetochore microtubule [GO:0005828]; lysosomal membrane [GO:0005765]; membrane [GO:0016020]; membrane coat [GO:0030…
P47738	P47738	reviewed	ALDH2_MOUSE	Aldehyde dehydrogenase, mitochondrial (EC 1.2.1.3) (AHD-M1) (ALDH class 2) (ALDH-E2) (ALDHI)	Aldh2 Ahd-1 Ahd1	519	0.193	0.5405	0.21125	0.5425	9.92255	8.75402	11.0911	9.63956	8.62498	10.6541	14.3152	12.6294	16.0011	13.9069	12.4432	15.3707	-0.0417442	0.134818	0.733131	8	8	16	mitochondrial matrix [GO:0005759]; mitochondrion [GO:0005739]
Q544B1	Q544B1	unreviewed	Q544B1_MOUSE	Aldehyde dehydrogenase, mitochondrial (EC 1.2.1.3) (ALDH class 2) (ALDH-E2)	Aldh2	519	0.193	0.5405	0.21125	0.5425	9.92255	8.75402	11.0911	9.63956	8.62498	10.6541	14.3152	12.6294	16.0011	13.9069	12.4432	15.3707	-0.0417442	0.134818	0.733131	8	8	16
P14824	P14824	reviewed	ANXA6_MOUSE	Annexin A6 (67 kDa calelectrin) (Annexin VI) (Annexin-6) (Calphobindin-II) (CPB-II) (Chromobindin-20) (Lipocortin VI) (Protein III) (p68) (p70)	Anxa6 Anx6	673	0.303	0.6625	0.2845	0.68025	7.37173	6.39938	8.34409	7.3994	6.80028	7.99853	10.6352	9.23235	12.038	10.6751	9.81073	11.5394	0.00540573	0.0151956	0.965616	8	8	16	apical plasma membrane [GO:0016324]; collagen-containing extracellular matrix [GO:0062023]; cytoplasm [GO:0005737]; cytosol [GO:0005829]; focal adhesion [GO:0005925]; intercalated disc [GO:0014704]; late endosome membrane [GO:0031902]; lysosomal membrane [GO:0005765]; melanosome [GO:0042470]; membrane [GO:0016020]; mitochondrion [GO:0005739]; perinuclear region of cytoplasm [GO:0048471]; protein-…
Q3UGR5	Q3UGR5	reviewed	HDHD2_MOUSE	Haloacid dehalogenase-like hydrolase domain-containing protein 2	Hdhd2	259	0.10325	0.25175	0.10475	0.306	20.645	16.1065	25.1835	17.6595	14.5802	20.7387	29.7844	23.2367	36.3321	25.4772	21.0348	29.9196	-0.225349	0.537891	0.289807	8	8	16
Q99KJ8	Q99KJ8	reviewed	DCTN2_MOUSE	Dynactin subunit 2 (50 kDa dynein-associated polypeptide) (Dynactin complex 50 kDa subunit) (DCTN-50) (Growth cone membrane protein 23-48K) (GMP23-48K) (p50 dynamitin)	Dctn2	402	0.301	0.783	0.2925	0.809	6.63287	5.27346	7.99229	6.58682	5.04172	8.13193	9.56922	7.608	11.5304	9.50278	7.27367	11.7319	-0.010051	0.0140041	0.968269	8	8	16	centrosome [GO:0005813]; cytoplasm [GO:0005737]; cytosol [GO:0005829]; dynactin complex [GO:0005869]; dynein complex [GO:0030286]; growth cone [GO:0030426]; kinetochore [GO:0000776]; membrane [GO:0016020]; microtubule [GO:0005874]; vesicle [GO:0031982]
Q3TPZ5	Q3TPZ5	unreviewed	Q3TPZ5_MOUSE	Dynactin subunit 2	Dctn2	402	0.301	0.783	0.2925	0.809	6.63287	5.27346	7.99229	6.58682	5.04172	8.13193	9.56922	7.608	11.5304	9.50278	7.27367	11.7319	-0.010051	0.0140041	0.968269	8	8	16	centrosome [GO:0005813]; cytosol [GO:0005829]; dynactin complex [GO:0005869]; dynein complex [GO:0030286]; kinetochore [GO:0000776]; vesicle [GO:0031982]
P09528	P09528	reviewed	FRIH_MOUSE	Ferritin heavy chain (Ferritin H subunit) (EC 1.16.3.1) [Cleaved into: Ferritin heavy chain, N-terminally processed]	Fth1 Fth	182	0.323	0.80525	0.357	0.84125	6.30736	5.1635	7.45122	5.88414	4.67606	7.09222	9.0996	7.44936	10.7498	8.48902	6.74613	10.2319	-0.100206	0.200173	0.630706	8	8	16	autolysosome [GO:0044754]; cytoplasm [GO:0005737]; endocytic vesicle lumen [GO:0071682]; extracellular region [GO:0005576]; mitochondrion [GO:0005739]
Q3UHW9	Q3UHW9	unreviewed	Q3UHW9_MOUSE	Cofilin-2	Cfl2	166	0.15325	0.4285	0.1435	0.45025	12.5167	11.0987	13.9346	12.3813	9.38685	15.3757	18.0578	16.0121	20.1034	17.8624	13.5424	22.1825	-0.0156918	0.0261018	0.941669	8	8	16	actin cytoskeleton [GO:0015629]; Z disc [GO:0030018]
B2RQ80	B2RQ80	unreviewed	B2RQ80_MOUSE	non-specific serine/threonine protein kinase (EC 2.7.11.1)	Tnik	1360	0.20975	0.6815	0.25875	0.67325	8.29159	6.27602	10.3072	7.76775	6.60779	8.92772	11.9622	9.05439	14.8701	11.2065	9.53303	12.88	-0.0941512	0.172695	0.671901	8	8	16	apical plasma membrane [GO:0016324]; cytoskeleton [GO:0005856]; cytosol [GO:0005829]; glutamatergic synapse [GO:0098978]; nucleoplasm [GO:0005654]; postsynaptic density, intracellular component [GO:0099092]; presynapse [GO:0098793]
P63260	P63260	reviewed	ACTG_MOUSE	Actin, cytoplasmic 2 (EC 3.6.4.-) (Gamma-actin) [Cleaved into: Actin, cytoplasmic 2, N-terminally processed]	Actg1 Actg	375	0.09875	0.23225	0.092	0.24975	22.1107	19.6545	24.567	21.1848	19.0826	23.287	31.899	28.3554	35.4427	30.5632	27.5304	33.596	-0.0617166	0.231723	0.586513	8	8	16	actin cytoskeleton [GO:0015629]; actin filament [GO:0005884]; apical junction complex [GO:0043296]; apical part of cell [GO:0045177]; axon [GO:0030424]; basal body patch [GO:0120220]; calyx of Held [GO:0044305]; cell-cell junction [GO:0005911]; costamere [GO:0043034]; cytoplasm [GO:0005737]; cytosol [GO:0005829]; dense body [GO:0097433]; extracellular exosome [GO:0070062]; filamentous actin [GO:0…
A0A0A6YY47	A0A0A6YY47	unreviewed	A0A0A6YY47_MOUSE	Neural cell adhesion molecule 1	Ncam1	848	0.12	0.233	0.1185	0.24	21.0566	17.9508	24.1624	20.722	16.7225	24.7214	30.3783	25.8975	34.859	29.8955	24.1255	35.6655	-0.0231117	0.0433637	0.904974	8	8	16	membrane [GO:0016020]
Q9D1D4	Q9D1D4	reviewed	TMEDA_MOUSE	Transmembrane emp24 domain-containing protein 10 (Protein Tmed10) (21 kDa transmembrane-trafficking protein) (Transmembrane protein Tmp21) (p24 family protein delta-1) (p24delta1)	Tmed10 Tmp21	219	0.37225	0.78525	0.32875	0.8195	5.97899	5.27045	6.68753	6.13813	5.62721	6.64904	8.62586	7.60365	9.64807	8.85544	8.11835	9.59253	0.0378959	0.134217	0.734147	8	8	16	cis-Golgi network [GO:0005801]; COPI-coated vesicle [GO:0030137]; COPII-coated ER to Golgi transport vesicle [GO:0030134]; endoplasmic reticulum [GO:0005783]; endoplasmic reticulum membrane [GO:0005789]; endoplasmic reticulum-Golgi intermediate compartment [GO:0005793]; endoplasmic reticulum-Golgi intermediate compartment membrane [GO:0033116]; gamma-secretase complex [GO:0070765]; Golgi apparatu…
P13595	P13595	reviewed	NCAM1_MOUSE	Neural cell adhesion molecule 1 (N-CAM-1) (NCAM-1) (CD antigen CD56)	Ncam1 Ncam	1115	0.11325	0.2265	0.11675	0.236	21.8377	18.5771	25.0982	21.0843	16.8034	25.3651	31.5051	26.8012	36.209	30.4181	24.2421	36.5942	-0.050652	0.0990544	0.79606	8	8	16	axon [GO:0030424]; cell surface [GO:0009986]; cell-cell junction [GO:0005911]; cytosol [GO:0005829]; external side of plasma membrane [GO:0009897]; glutamatergic synapse [GO:0098978]; growth cone [GO:0030426]; myelin sheath [GO:0043209]; neuronal cell body [GO:0043025]; plasma membrane [GO:0005886]; postsynaptic membrane [GO:0045211]; presynaptic membrane [GO:0042734]; Schaffer collateral - CA1 s…
P60041	P60041	reviewed	SMS_MOUSE	Somatostatin [Cleaved into: Antrin; Somatostatin-28; Somatostatin-14; Neuronostatin (NST)]	Sst Smst	116	0.2055	0.928	0.2295	0.8335	6.90522	3.92881	9.88163	7.167	4.49968	9.83433	9.96212	5.66807	14.2562	10.3398	6.49166	14.1879	0.0536835	0.0429544	0.905828	8	8	16	extracellular region [GO:0005576]; extracellular space [GO:0005615]; GABA-ergic synapse [GO:0098982]; neuronal cell body [GO:0043025]; neuronal dense core vesicle [GO:0098992]
Q545V6	Q545V6	unreviewed	Q545V6_MOUSE	Somatostatin	Sst	116	0.2055	0.928	0.2295	0.8335	6.90522	3.92881	9.88163	7.167	4.49968	9.83433	9.96212	5.66807	14.2562	10.3398	6.49166	14.1879	0.0536835	0.0429544	0.905828	8	8	16	extracellular space [GO:0005615]; neuronal cell body [GO:0043025]; neuronal dense core vesicle [GO:0098992]
P99029	P99029	reviewed	PRDX5_MOUSE	Peroxiredoxin-5, mitochondrial (EC 1.11.1.24) (Antioxidant enzyme B166) (AOEB166) (Liver tissue 2D-page spot 2D-0014IV) (PLP) (Peroxiredoxin V) (Prx-V) (Peroxisomal antioxidant enzyme) (Thioredoxin peroxidase PMP20) (Thioredoxin-dependent peroxiredoxin 5)	Prdx5 Prdx6	210	0.08775	0.176	0.08225	0.17925	28.0785	26.0636	30.0935	28.1182	25.0913	31.1452	40.5088	37.6018	43.4157	40.566	36.199	44.933	0.00203818	0.00674541	0.984588	8	8	16	cytoplasm [GO:0005737]; cytoplasmic vesicle [GO:0031410]; cytosol [GO:0005829]; intracellular membrane-bounded organelle [GO:0043231]; mitochondrion [GO:0005739]; nucleus [GO:0005634]; perinuclear region of cytoplasm [GO:0048471]; peroxisomal matrix [GO:0005782]; peroxisome [GO:0005777]
Q9D1K2	Q9D1K2	reviewed	VATF_MOUSE	V-type proton ATPase subunit F (V-ATPase subunit F) (V-ATPase 14 kDa subunit) (Vacuolar proton pump subunit F)	Atp6v1f Atp6s14 Vatf	119	0.14125	0.34275	0.15025	0.37825	15.1416	12.7097	17.5736	13.8265	11.8664	15.7865	21.8448	18.3362	25.3534	19.9474	17.1196	22.7751	-0.13109	0.380033	0.416838	8	8	16	ATPase complex [GO:1904949]; clathrin-coated vesicle membrane [GO:0030665]; extrinsic component of synaptic vesicle membrane [GO:0098850]; membrane [GO:0016020]; proton-transporting V-type ATPase complex [GO:0033176]; proton-transporting V-type ATPase, V1 domain [GO:0033180]; transmembrane transporter complex [GO:1902495]; vacuolar proton-transporting V-type ATPase complex [GO:0016471]; vacuolar …
O55131	O55131	reviewed	SEPT7_MOUSE	Septin-7 (CDC10 protein homolog)	Septin7 Cdc10 Sept7	436	0.10225	0.221	0.105	0.22725	22.8108	19.6768	25.9449	22.2043	18.7734	25.6351	32.9091	28.3876	37.4306	32.034	27.0842	36.9837	-0.0388834	0.0914953	0.810037	8	8	16	axon terminus [GO:0043679]; axoneme [GO:0005930]; cell cortex [GO:0005938]; cell division site [GO:0032153]; cleavage furrow [GO:0032154]; glutamatergic synapse [GO:0098978]; kinetochore [GO:0000776]; microtubule cytoskeleton [GO:0015630]; midbody [GO:0030496]; myelin sheath [GO:0043209]; neuron projection [GO:0043005]; neuronal cell body [GO:0043025]; non-motile cilium [GO:0097730]; nucleus [GO:…
Q80TL0	Q80TL0	reviewed	PPM1E_MOUSE	Protein phosphatase 1E (EC 3.1.3.16) (Ca(2+)/calmodulin-dependent protein kinase phosphatase N) (CaMKP-N) (CaMKP-nucleus) (CaMKN) (Partner of PIX 1) (Partner of PIX-alpha) (Partner of PIXA)	Ppm1e Camkn Kiaa1072	749	0.2385	0.50725	0.242	0.5775	9.74685	8.33153	11.1622	8.82164	7.77418	9.8691	14.0617	12.0199	16.1036	12.7269	11.2158	14.2381	-0.14389	0.512333	0.307374	8	8	16	cytoplasm [GO:0005737]; nucleolus [GO:0005730]; nucleoplasm [GO:0005654]; nucleus [GO:0005634]; protein-containing complex [GO:0032991]
B2KGP3	B2KGP3	unreviewed	B2KGP3_MOUSE	Protein phosphatase 1E (PP2C domain containing)	Ppm1e	749	0.2385	0.50725	0.242	0.5775	9.74685	8.33153	11.1622	8.82164	7.77418	9.8691	14.0617	12.0199	16.1036	12.7269	11.2158	14.2381	-0.14389	0.512333	0.307374	8	8	16	nucleolus [GO:0005730]; nucleoplasm [GO:0005654]; protein-containing complex [GO:0032991]
Q91VA7	Q91VA7	unreviewed	Q91VA7_MOUSE	Isocitrate dehydrogenase [NAD] subunit, mitochondrial	Idh3b	384	0.11725	0.196	0.10625	0.2025	24.1076	19.9646	28.2506	24.1519	20.5689	27.7349	34.78	28.8029	40.7571	34.8439	29.6747	40.013	0.00264867	0.00498155	0.988595	8	8	16	mitochondrial isocitrate dehydrogenase complex (NAD+) [GO:0005962]; mitochondrion [GO:0005739]
Q9CZ44-3	Q9CZ44	reviewed	NSF1C_MOUSE	NSFL1 cofactor p47 (p97 cofactor p47)	Nsfl1c	370	0.218	0.651	0.2245	0.69125	8.41906	6.90035	9.93776	8.07535	6.18262	9.96808	12.1461	9.95511	14.3372	11.6503	8.91963	14.3809	-0.0601339	0.100366	0.793658	8	8	16	chromosome [GO:0005694]; cytoplasm [GO:0005737]; cytosol [GO:0005829]; Golgi stack [GO:0005795]; nucleus [GO:0005634]; spindle pole centrosome [GO:0031616]; VCP-NSFL1C complex [GO:1990730]
Q9CZ44	Q9CZ44	reviewed	NSF1C_MOUSE	NSFL1 cofactor p47 (p97 cofactor p47)	Nsfl1c	370	0.218	0.651	0.2245	0.69125	8.41906	6.90035	9.93776	8.07535	6.18262	9.96808	12.1461	9.95511	14.3372	11.6503	8.91963	14.3809	-0.0601339	0.100366	0.793658	8	8	16	chromosome [GO:0005694]; cytoplasm [GO:0005737]; cytosol [GO:0005829]; Golgi stack [GO:0005795]; nucleus [GO:0005634]; spindle pole centrosome [GO:0031616]; VCP-NSFL1C complex [GO:1990730]
Q3UVN5	Q3UVN5	unreviewed	Q3UVN5_MOUSE	NSFL1 cofactor p47 (p97 cofactor p47)	Nsfl1c	372	0.218	0.651	0.2245	0.69125	8.41906	6.90035	9.93776	8.07535	6.18262	9.96808	12.1461	9.95511	14.3372	11.6503	8.91963	14.3809	-0.0601339	0.100366	0.793658	8	8	16	Golgi stack [GO:0005795]
B2RRX1	B2RRX1	unreviewed	B2RRX1_MOUSE	Actin, beta	Actb	375	0.09925	0.23425	0.091	0.24975	21.9397	19.5104	24.369	21.2321	19.0987	23.3655	31.6523	28.1475	35.157	30.6315	27.5536	33.7093	-0.0472947	0.166812	0.681065	8	8	16	adherens junction [GO:0005912]; apical junction complex [GO:0043296]; cytoplasmic ribonucleoprotein granule [GO:0036464]; dense body [GO:0097433]; focal adhesion [GO:0005925]; glutamatergic synapse [GO:0098978]; lamellipodium [GO:0030027]; NuA4 histone acetyltransferase complex [GO:0035267]; nucleosome [GO:0000786]; nucleus [GO:0005634]; plasma membrane [GO:0005886]; postsynaptic actin cytoskelet…
Q8R0S4-1	Q8R0S4	reviewed	CACB4_MOUSE	Voltage-dependent L-type calcium channel subunit beta-4 (CAB4) (Calcium channel voltage-dependent subunit beta 4)	Cacnb4 Cacnlb4	519	0.28875	0.58875	0.29125	0.6235	8.20219	6.69802	9.70636	7.81222	6.83084	8.7936	11.8333	9.6632	14.0033	11.2707	9.85482	12.6865	-0.0702755	0.165239	0.683535	8	8	16	glutamatergic synapse [GO:0098978]; nuclear speck [GO:0016607]; plasma membrane [GO:0005886]; presynapse [GO:0098793]; synapse [GO:0045202]; voltage-gated calcium channel complex [GO:0005891]
Q8R0S4-2	Q8R0S4	reviewed	CACB4_MOUSE	Voltage-dependent L-type calcium channel subunit beta-4 (CAB4) (Calcium channel voltage-dependent subunit beta 4)	Cacnb4 Cacnlb4	519	0.28875	0.58875	0.29125	0.6235	8.20219	6.69802	9.70636	7.81222	6.83084	8.7936	11.8333	9.6632	14.0033	11.2707	9.85482	12.6865	-0.0702755	0.165239	0.683535	8	8	16	glutamatergic synapse [GO:0098978]; nuclear speck [GO:0016607]; plasma membrane [GO:0005886]; presynapse [GO:0098793]; synapse [GO:0045202]; voltage-gated calcium channel complex [GO:0005891]
Q8R0S4	Q8R0S4	reviewed	CACB4_MOUSE	Voltage-dependent L-type calcium channel subunit beta-4 (CAB4) (Calcium channel voltage-dependent subunit beta 4)	Cacnb4 Cacnlb4	519	0.28875	0.58875	0.29125	0.6235	8.20219	6.69802	9.70636	7.81222	6.83084	8.7936	11.8333	9.6632	14.0033	11.2707	9.85482	12.6865	-0.0702755	0.165239	0.683535	8	8	16	glutamatergic synapse [GO:0098978]; nuclear speck [GO:0016607]; plasma membrane [GO:0005886]; presynapse [GO:0098793]; synapse [GO:0045202]; voltage-gated calcium channel complex [GO:0005891]
A2ATZ8	A2ATZ8	unreviewed	A2ATZ8_MOUSE	Calcium channel, voltage-dependent, beta 4 subunit	Cacnb4 RP23-435G20.4-002	519	0.28875	0.58875	0.29125	0.6235	8.20219	6.69802	9.70636	7.81222	6.83084	8.7936	11.8333	9.6632	14.0033	11.2707	9.85482	12.6865	-0.0702755	0.165239	0.683535	8	8	16	nuclear speck [GO:0016607]; presynapse [GO:0098793]; voltage-gated calcium channel complex [GO:0005891]
J3QK20	J3QK20	unreviewed	J3QK20_MOUSE	Calcium channel, voltage-dependent, beta 4 subunit	Cacnb4	519	0.28875	0.58875	0.29125	0.6235	8.20219	6.69802	9.70636	7.81222	6.83084	8.7936	11.8333	9.6632	14.0033	11.2707	9.85482	12.6865	-0.0702755	0.165239	0.683535	8	8	16	voltage-gated calcium channel complex [GO:0005891]
Q3TYI5	Q3TYI5	unreviewed	Q3TYI5_MOUSE	SH3 domain-containing protein	Cacnb4	515	0.28875	0.58875	0.29125	0.6235	8.20219	6.69802	9.70636	7.81222	6.83084	8.7936	11.8333	9.6632	14.0033	11.2707	9.85482	12.6865	-0.0702755	0.165239	0.683535	8	8	16	voltage-gated calcium channel complex [GO:0005891]
P10630-2	P10630	reviewed	IF4A2_MOUSE	Eukaryotic initiation factor 4A-II (eIF-4A-II) (eIF4A-II) (EC 3.6.4.13) (ATP-dependent RNA helicase eIF4A-2)	Eif4a2 Ddx2b	407	0.45325	1.26425	0.48825	1.3255	4.01844	2.92487	5.11201	3.71127	2.86253	4.56001	5.79739	4.2197	7.37507	5.35423	4.12976	6.57871	-0.114723	0.169603	0.676701	8	8	16	eukaryotic translation initiation factor 4F complex [GO:0016281]; perinuclear region of cytoplasm [GO:0048471]
P10630	P10630	reviewed	IF4A2_MOUSE	Eukaryotic initiation factor 4A-II (eIF-4A-II) (eIF4A-II) (EC 3.6.4.13) (ATP-dependent RNA helicase eIF4A-2)	Eif4a2 Ddx2b	407	0.45325	1.26425	0.48825	1.3255	4.01844	2.92487	5.11201	3.71127	2.86253	4.56001	5.79739	4.2197	7.37507	5.35423	4.12976	6.57871	-0.114723	0.169603	0.676701	8	8	16	eukaryotic translation initiation factor 4F complex [GO:0016281]; perinuclear region of cytoplasm [GO:0048471]
Q52KC1	Q52KC1	unreviewed	Q52KC1_MOUSE	ATP-dependent RNA helicase (EC 3.6.4.13)	Eif4a2	407	0.45325	1.26425	0.48825	1.3255	4.01844	2.92487	5.11201	3.71127	2.86253	4.56001	5.79739	4.2197	7.37507	5.35423	4.12976	6.57871	-0.114723	0.169603	0.676701	8	8	16	perinuclear region of cytoplasm [GO:0048471]
P63038	P63038	reviewed	CH60_MOUSE	60 kDa heat shock protein, mitochondrial (EC 5.6.1.7) (60 kDa chaperonin) (Chaperonin 60) (CPN60) (HSP-65) (Heat shock protein 60) (HSP-60) (Hsp60) (Mitochondrial matrix protein P1)	Hspd1 Hsp60	573	0.07125	0.13425	0.0705	0.15575	36.3802	30.634	42.1263	32.4433	28.6888	36.1978	52.4855	44.1955	60.7754	46.8058	41.3892	52.2224	-0.16523	0.578358	0.264023	8	8	16	cell surface [GO:0009986]; clathrin-coated pit [GO:0005905]; coated vesicle [GO:0030135]; cytoplasm [GO:0005737]; cytosol [GO:0005829]; early endosome [GO:0005769]; extracellular exosome [GO:0070062]; extracellular space [GO:0005615]; Golgi cisterna [GO:0031985]; intracellular membrane-bounded organelle [GO:0043231]; lipopolysaccharide receptor complex [GO:0046696]; membrane [GO:0016020]; migraso…
P16627	P16627	reviewed	HS71L_MOUSE	Heat shock 70 kDa protein 1-like (Heat shock 70 kDa protein 1L) (Heat shock 70 kDa-like protein 1) (Spermatid-specific heat shock protein 70)	Hspa1l Hsc70t	641	0.2585	0.687	0.233	0.61425	7.63934	6.52239	8.75628	8.73372	6.27831	11.1891	11.0212	9.40983	12.6326	12.6001	9.05768	16.1425	0.193149	0.361842	0.434668	8	8	16	cell body [GO:0044297]; COP9 signalosome [GO:0008180]; cytoplasm [GO:0005737]; cytosol [GO:0005829]; mitochondrial matrix [GO:0005759]; nucleus [GO:0005634]; zona pellucida receptor complex [GO:0002199]
A1L347	A1L347	unreviewed	A1L347_MOUSE	Heat shock 70 kDa protein 1-like	Hspa1l	641	0.2585	0.687	0.233	0.61425	7.63934	6.52239	8.75628	8.73372	6.27831	11.1891	11.0212	9.40983	12.6326	12.6001	9.05768	16.1425	0.193149	0.361842	0.434668	8	8	16	COP9 signalosome [GO:0008180]; cytosol [GO:0005829]; mitochondrial matrix [GO:0005759]
B2CSK2	B2CSK2	unreviewed	B2CSK2_MOUSE	Heat shock 70 kDa protein 1-like		641	0.2585	0.687	0.233	0.61425	7.63934	6.52239	8.75628	8.73372	6.27831	11.1891	11.0212	9.40983	12.6326	12.6001	9.05768	16.1425	0.193149	0.361842	0.434668	8	8	16
Q9WV60	Q9WV60	reviewed	GSK3B_MOUSE	Glycogen synthase kinase-3 beta (GSK-3 beta) (EC 2.7.11.26) (Serine/threonine-protein kinase GSK3B) (EC 2.7.11.1)	Gsk3b	420	0.2395	0.7425	0.21225	0.7165	7.50201	5.74215	9.26187	7.9652	6.01576	9.91464	10.8231	8.28417	13.3621	11.4914	8.67891	14.3038	0.0864339	0.12923	0.742626	8	8	16	axon [GO:0030424]; beta-catenin destruction complex [GO:0030877]; centrosome [GO:0005813]; cytoplasm [GO:0005737]; cytosol [GO:0005829]; dendrite [GO:0030425]; dendritic shaft [GO:0043198]; dendritic spine [GO:0043197]; glutamatergic synapse [GO:0098978]; growth cone [GO:0030426]; meiotic spindle [GO:0072687]; membrane [GO:0016020]; membrane-bounded organelle [GO:0043227]; microtubule [GO:0005874…
Q5KU03	Q5KU03	unreviewed	Q5KU03_MOUSE	Glycogen synthase kinase-3 beta (EC 2.7.11.26)	Gsk3b	420	0.2395	0.7425	0.21225	0.7165	7.50201	5.74215	9.26187	7.9652	6.01576	9.91464	10.8231	8.28417	13.3621	11.4914	8.67891	14.3038	0.0864339	0.12923	0.742626	8	8	16
P14094	P14094	reviewed	AT1B1_MOUSE	Sodium/potassium-transporting ATPase subunit beta-1 (Sodium/potassium-dependent ATPase subunit beta-1)	Atp1b1 Atp4b	304	0.0935	0.21175	0.09725	0.22625	24.0588	20.6385	27.479	22.622	20.4321	24.8119	34.7095	29.7751	39.6438	32.6367	29.4774	35.796	-0.0888363	0.302784	0.497985	8	8	16	apical plasma membrane [GO:0016324]; basolateral plasma membrane [GO:0016323]; caveola [GO:0005901]; intercalated disc [GO:0014704]; lateral plasma membrane [GO:0016328]; membrane [GO:0016020]; myelin sheath [GO:0043209]; organelle membrane [GO:0031090]; plasma membrane [GO:0005886]; sarcolemma [GO:0042383]; sodium:potassium-exchanging ATPase complex [GO:0005890]; sperm flagellum [GO:0036126]; T-…
Q3TSQ1	Q3TSQ1	unreviewed	Q3TSQ1_MOUSE	Sodium/potassium-transporting ATPase subunit beta	Atp1b1	304	0.0935	0.21175	0.09725	0.22625	24.0588	20.6385	27.479	22.622	20.4321	24.8119	34.7095	29.7751	39.6438	32.6367	29.4774	35.796	-0.0888363	0.302784	0.497985	8	8	16	sodium:potassium-exchanging ATPase complex [GO:0005890]
Q545P0	Q545P0	unreviewed	Q545P0_MOUSE	Sodium/potassium-transporting ATPase subunit beta	Atp1b1	304	0.0935	0.21175	0.09725	0.22625	24.0588	20.6385	27.479	22.622	20.4321	24.8119	34.7095	29.7751	39.6438	32.6367	29.4774	35.796	-0.0888363	0.302784	0.497985	8	8	16	apical plasma membrane [GO:0016324]; lateral plasma membrane [GO:0016328]; organelle membrane [GO:0031090]; sodium:potassium-exchanging ATPase complex [GO:0005890]; sperm flagellum [GO:0036126]; T-tubule [GO:0030315]
Q497P1	Q497P1	unreviewed	Q497P1_MOUSE	Syntaxin-1A	Stx1a	288	0.088	0.1475	0.08675	0.146	32.1204	27.5943	36.6465	32.5784	25.6887	39.4681	46.3399	39.8101	52.8697	47.0007	37.0609	56.9405	0.0204268	0.0360533	0.920337	8	8	16	neuron projection [GO:0043005]; plasma membrane [GO:0005886]; presynapse [GO:0098793]; SNARE complex [GO:0031201]
Q3U7D2	Q3U7D2	unreviewed	Q3U7D2_MOUSE	Ribosomal protein L15	Rpl15	204	0.1175	0.32175	0.10575	0.3055	16.6274	13.0321	20.2226	17.8378	12.7051	22.9704	23.9882	18.8014	29.1751	25.7345	18.3296	33.1393	0.101376	0.143779	0.71816	8	8	16	cytosolic ribosome [GO:0022626]; ribosomal subunit [GO:0044391]
A0A087WNV1	A0A087WNV1	unreviewed	A0A087WNV1_MOUSE	ArfGAP with FG repeats 1	Agfg1	521	0.22175	0.60625	0.214	0.59925	8.79364	7.49913	10.0882	8.94133	7.73316	10.1495	12.6865	10.819	14.5541	12.8996	11.1566	14.6426	0.0240279	0.0557308	0.879568	8	8	16
A0A087WSR7	A0A087WSR7	unreviewed	A0A087WSR7_MOUSE	ArfGAP with FG repeats 1	Agfg1	537	0.22175	0.60625	0.214	0.59925	8.79364	7.49913	10.0882	8.94133	7.73316	10.1495	12.6865	10.819	14.5541	12.8996	11.1566	14.6426	0.0240279	0.0557308	0.879568	8	8	16
P12960	P12960	reviewed	CNTN1_MOUSE	Contactin-1 (Neural cell surface protein F3)	Cntn1	1020	0.127	0.24725	0.11825	0.2585	19.837	17.0903	22.5837	19.5177	17.4496	21.5857	28.6187	24.656	32.5814	28.1581	25.1745	31.1416	-0.0234117	0.0626677	0.86563	8	8	16	axon [GO:0030424]; myelin sheath [GO:0043209]; plasma membrane [GO:0005886]; postsynaptic membrane [GO:0045211]; presynaptic membrane [GO:0042734]; side of membrane [GO:0098552]
Q9WUC3	Q9WUC3	reviewed	LY6H_MOUSE	Lymphocyte antigen 6H (Ly-6H)	Ly6h	139	0.125	0.335	0.13	0.36275	15.9145	12.491	19.3381	14.7742	12.7336	16.8147	22.9598	18.0207	27.8989	21.3146	18.3707	24.2585	-0.107268	0.231451	0.58688	8	8	16	plasma membrane [GO:0005886]; side of membrane [GO:0098552]; synapse [GO:0045202]
Q544M1	Q544M1	unreviewed	Q544M1_MOUSE	UPAR/Ly6 domain-containing protein	Ly6h	139	0.125	0.335	0.13	0.36275	15.9145	12.491	19.3381	14.7742	12.7336	16.8147	22.9598	18.0207	27.8989	21.3146	18.3707	24.2585	-0.107268	0.231451	0.58688	8	8	16
Q8K356	Q8K356	unreviewed	Q8K356_MOUSE	Lymphocyte antigen 6 complex, locus H	Ly6h	160	0.125	0.335	0.13	0.36275	15.9145	12.491	19.3381	14.7742	12.7336	16.8147	22.9598	18.0207	27.8989	21.3146	18.3707	24.2585	-0.107268	0.231451	0.58688	8	8	16
Q9D1X6	Q9D1X6	unreviewed	Q9D1X6_MOUSE	UPAR/Ly6 domain-containing protein	Ly6h	199	0.125	0.335	0.13	0.36275	15.9145	12.491	19.3381	14.7742	12.7336	16.8147	22.9598	18.0207	27.8989	21.3146	18.3707	24.2585	-0.107268	0.231451	0.58688	8	8	16
Q7TQI3	Q7TQI3	reviewed	OTUB1_MOUSE	Ubiquitin thioesterase OTUB1 (EC 3.4.19.12) (Deubiquitinating enzyme OTUB1) (OTU domain-containing ubiquitin aldehyde-binding protein 1) (Otubain-1) (Ubiquitin-specific-processing protease OTUB1)	Otub1	271	0.29225	0.7255	0.2955	0.796	7.02872	6.05365	8.00378	6.60295	5.30066	7.90523	10.1403	8.73357	11.547	9.52604	7.64724	11.4048	-0.0901515	0.207266	0.620489	8	8	16	cytoplasm [GO:0005737]
P18872-2	P18872	reviewed	GNAO_MOUSE	Guanine nucleotide-binding protein G(o) subunit alpha	Gnao1 Gna0 Gnao	354	0.06725	0.1335	0.06275	0.13825	36.9784	31.7116	42.2452	36.5343	31.1007	41.9678	53.3485	45.7502	60.9469	52.7078	44.8689	60.5467	-0.0174326	0.0382119	0.915774	8	8	16	cell body [GO:0044297]; dendrite [GO:0030425]; heterotrimeric G-protein complex [GO:0005834]; membrane [GO:0016020]; myelin sheath [GO:0043209]; plasma membrane [GO:0005886]
Q8K183	Q8K183	reviewed	PDXK_MOUSE	Pyridoxal kinase (EC 2.7.1.35) (Pyridoxine kinase)	Pdxk Pkh	312	0.16125	0.3685	0.19675	0.363	13.8363	12.1677	15.505	13.1916	11.1754	15.2078	19.9616	17.5542	22.3689	19.0315	16.1227	21.9402	-0.0688411	0.19247	0.641992	8	8	16	cytosol [GO:0005829]; nucleoplasm [GO:0005654]
Q60930	Q60930	reviewed	VDAC2_MOUSE	Voltage-dependent anion-selective channel protein 2 (VDAC-2) (mVDAC2) (Outer mitochondrial membrane protein porin 2) (Voltage-dependent anion-selective channel protein 6) (VDAC-6) (mVDAC6)	Vdac2 Vdac6	295	0.073	0.17375	0.07225	0.17325	29.5627	26.0678	33.0576	29.7525	24.9102	34.5948	42.6499	37.6078	47.692	42.9238	35.9378	49.9097	0.00923273	0.0200985	0.954776	8	8	16	acrosomal vesicle [GO:0001669]; membrane [GO:0016020]; membrane raft [GO:0045121]; mitochondrial inner membrane [GO:0005743]; mitochondrial membrane [GO:0031966]; mitochondrial nucleoid [GO:0042645]; mitochondrial outer membrane [GO:0005741]; mitochondrion [GO:0005739]; myelin sheath [GO:0043209]; pore complex [GO:0046930]; sperm midpiece [GO:0097225]; synaptic vesicle [GO:0008021]
Q61548-2	Q61548	reviewed	AP180_MOUSE	Clathrin coat assembly protein AP180 (91 kDa synaptosomal-associated protein) (Clathrin coat-associated protein AP180) (Phosphoprotein F1-20)	Snap91	901	0.08725	0.212	0.08525	0.232	24.3836	21.4488	27.3184	22.8079	19.9457	25.67	35.1781	30.9441	39.4121	32.9048	28.7756	37.034	-0.0963782	0.337138	0.460111	8	8	16	AP-2 adaptor complex [GO:0030122]; axon terminus [GO:0043679]; clathrin-coated pit [GO:0005905]; clathrin-coated vesicle [GO:0030136]; cytosol [GO:0005829]; extrinsic component of endosome membrane [GO:0031313]; extrinsic component of presynaptic endocytic zone membrane [GO:0098894]; neuronal cell body [GO:0043025]; parallel fiber to Purkinje cell synapse [GO:0098688]; plasma membrane [GO:0005886…
Q61548-3	Q61548	reviewed	AP180_MOUSE	Clathrin coat assembly protein AP180 (91 kDa synaptosomal-associated protein) (Clathrin coat-associated protein AP180) (Phosphoprotein F1-20)	Snap91	901	0.08725	0.212	0.08525	0.232	24.3836	21.4488	27.3184	22.8079	19.9457	25.67	35.1781	30.9441	39.4121	32.9048	28.7756	37.034	-0.0963782	0.337138	0.460111	8	8	16	AP-2 adaptor complex [GO:0030122]; axon terminus [GO:0043679]; clathrin-coated pit [GO:0005905]; clathrin-coated vesicle [GO:0030136]; cytosol [GO:0005829]; extrinsic component of endosome membrane [GO:0031313]; extrinsic component of presynaptic endocytic zone membrane [GO:0098894]; neuronal cell body [GO:0043025]; parallel fiber to Purkinje cell synapse [GO:0098688]; plasma membrane [GO:0005886…
Q61548	Q61548	reviewed	AP180_MOUSE	Clathrin coat assembly protein AP180 (91 kDa synaptosomal-associated protein) (Clathrin coat-associated protein AP180) (Phosphoprotein F1-20)	Snap91	901	0.08725	0.212	0.08525	0.232	24.3836	21.4488	27.3184	22.8079	19.9457	25.67	35.1781	30.9441	39.4121	32.9048	28.7756	37.034	-0.0963782	0.337138	0.460111	8	8	16	AP-2 adaptor complex [GO:0030122]; axon terminus [GO:0043679]; clathrin-coated pit [GO:0005905]; clathrin-coated vesicle [GO:0030136]; cytosol [GO:0005829]; extrinsic component of endosome membrane [GO:0031313]; extrinsic component of presynaptic endocytic zone membrane [GO:0098894]; neuronal cell body [GO:0043025]; parallel fiber to Purkinje cell synapse [GO:0098688]; plasma membrane [GO:0005886…
Q3UM45	Q3UM45	reviewed	PP1R7_MOUSE	Protein phosphatase 1 regulatory subunit 7 (Protein phosphatase 1 regulatory subunit 22)	Ppp1r7 Sds22	361	0.21375	0.48575	0.22	0.48925	10.4692	8.32539	12.6131	10.2996	8.52338	12.0759	15.1039	12.011	18.1968	14.8592	12.2966	17.4218	-0.0235641	0.0397574	0.91252	8	8	16	chromosome [GO:0005694]; nucleus [GO:0005634]
A0A3B2W864	A0A3B2W864	unreviewed	A0A3B2W864_MOUSE	diphosphoinositol-polyphosphate diphosphatase (EC 3.6.1.52)	Gm49804	287	0.161	0.4425	0.202	0.45225	12.0874	10.3562	13.8186	11.3004	8.31291	14.2879	17.4385	14.9409	19.9361	16.3031	11.993	20.6132	-0.09713	0.175165	0.66809	8	8	16
Q8BGD9	Q8BGD9	reviewed	IF4B_MOUSE	Eukaryotic translation initiation factor 4B (eIF-4B)	Eif4b	611	0.25875	0.58325	0.25575	0.61525	8.56821	7.42918	9.70724	8.27309	7.35573	9.19046	12.3613	10.718	14.0046	11.9356	10.6121	13.259	-0.0505669	0.151416	0.705642	8	8	16	cytosol [GO:0005829]; dendrite [GO:0030425]; neuronal cell body [GO:0043025]
Q3TDD8	Q3TDD8	unreviewed	Q3TDD8_MOUSE	RRM domain-containing protein	Eif4b	609	0.25875	0.58325	0.25575	0.61525	8.56821	7.42918	9.70724	8.27309	7.35573	9.19046	12.3613	10.718	14.0046	11.9356	10.6121	13.259	-0.0505669	0.151416	0.705642	8	8	16
Q3TLQ9	Q3TLQ9	unreviewed	Q3TLQ9_MOUSE	RRM domain-containing protein	Eif4b	611	0.25875	0.58325	0.25575	0.61525	8.56821	7.42918	9.70724	8.27309	7.35573	9.19046	12.3613	10.718	14.0046	11.9356	10.6121	13.259	-0.0505669	0.151416	0.705642	8	8	16
Q3TSY9	Q3TSY9	unreviewed	Q3TSY9_MOUSE	RRM domain-containing protein	Eif4b	611	0.25875	0.58325	0.25575	0.61525	8.56821	7.42918	9.70724	8.27309	7.35573	9.19046	12.3613	10.718	14.0046	11.9356	10.6121	13.259	-0.0505669	0.151416	0.705642	8	8	16
Q3UGC0	Q3UGC0	unreviewed	Q3UGC0_MOUSE	RRM domain-containing protein	Eif4b	611	0.25875	0.58325	0.25575	0.61525	8.56821	7.42918	9.70724	8.27309	7.35573	9.19046	12.3613	10.718	14.0046	11.9356	10.6121	13.259	-0.0505669	0.151416	0.705642	8	8	16
P04370-4	P04370	reviewed	MBP_MOUSE	Myelin basic protein (MBP) (Myelin A1 protein)	Mbp Shi	250	0.025	0.06225	0.0245	0.06275	82.3526	74.9114	89.7937	82.0625	75.5985	88.5266	118.81	108.074	129.545	118.391	109.066	127.717	-0.00509023	0.0185608	0.958163	8	8	16	cell periphery [GO:0071944]; cell projection [GO:0042995]; cell surface [GO:0009986]; compact myelin [GO:0043218]; cytoplasm [GO:0005737]; internode region of axon [GO:0033269]; myelin sheath [GO:0043209]; neuronal cell body [GO:0043025]; nucleus [GO:0005634]; plasma membrane [GO:0005886]; protein-containing complex [GO:0032991]
Q9D8W5	Q9D8W5	reviewed	PSD12_MOUSE	26S proteasome non-ATPase regulatory subunit 12 (26S proteasome regulatory subunit RPN5) (26S proteasome regulatory subunit p55)	Psmd12	456	0.189	0.67675	0.196	0.59575	8.51908	6.69333	10.3448	9.39321	6.8716	11.9148	12.2904	9.65644	14.9244	13.5515	9.91362	17.1895	0.14092	0.226086	0.594174	8	8	16	cytoplasm [GO:0005737]; proteasome accessory complex [GO:0022624]; proteasome complex [GO:0000502]; proteasome regulatory particle [GO:0005838]; proteasome regulatory particle, lid subcomplex [GO:0008541]
Q3U8F5	Q3U8F5	unreviewed	Q3U8F5_MOUSE	PCI domain-containing protein	Psmd12	456	0.189	0.67675	0.196	0.59575	8.51908	6.69333	10.3448	9.39321	6.8716	11.9148	12.2904	9.65644	14.9244	13.5515	9.91362	17.1895	0.14092	0.226086	0.594174	8	8	16	proteasome complex [GO:0000502]
Q9QUI0	Q9QUI0	reviewed	RHOA_MOUSE	Transforming protein RhoA (EC 3.6.5.2)	Rhoa Arha Arha2	193	0.155	0.33575	0.14175	0.327	14.9812	13.0461	16.9164	15.7816	12.2143	19.349	21.6134	18.8216	24.4051	22.7681	17.6215	27.9147	0.0750902	0.147364	0.712256	8	8	16	apical junction complex [GO:0043296]; axon [GO:0030424]; cell cortex [GO:0005938]; cell periphery [GO:0071944]; cleavage furrow [GO:0032154]; cytoplasmic side of plasma membrane [GO:0009898]; cytoskeleton [GO:0005856]; cytosol [GO:0005829]; dendrite [GO:0030425]; dendritic spine [GO:0043197]; endosome [GO:0005768]; glutamatergic synapse [GO:0098978]; lamellipodium [GO:0030027]; membrane [GO:00160…
Q4VAE6	Q4VAE6	unreviewed	Q4VAE6_MOUSE	Transforming protein RhoA	Rhoa	193	0.155	0.33575	0.14175	0.327	14.9812	13.0461	16.9164	15.7816	12.2143	19.349	21.6134	18.8216	24.4051	22.7681	17.6215	27.9147	0.0750902	0.147364	0.712256	8	8	16	apical junction complex [GO:0043296]; cell cortex [GO:0005938]; cleavage furrow [GO:0032154]; cytoplasmic side of plasma membrane [GO:0009898]; cytosol [GO:0005829]; dendritic spine [GO:0043197]; endosome [GO:0005768]; glutamatergic synapse [GO:0098978]
Q91WD5	Q91WD5	reviewed	NDUS2_MOUSE	NADH dehydrogenase [ubiquinone] iron-sulfur protein 2, mitochondrial (EC 7.1.1.2) (Complex I-49kD) (CI-49kD) (NADH-ubiquinone oxidoreductase 49 kDa subunit)	Ndufs2	463	0.11175	0.21275	0.11975	0.232	22.9851	19.2234	26.7469	21.1705	17.6615	24.6794	33.1606	27.7335	38.5876	30.5426	25.4802	35.6049	-0.118647	0.301658	0.499277	8	8	16	mitochondrial inner membrane [GO:0005743]; mitochondrial respiratory chain complex I [GO:0005747]; mitochondrion [GO:0005739]; nucleoplasm [GO:0005654]
B0V2N1-2	B0V2N1	reviewed	PTPRS_MOUSE	Receptor-type tyrosine-protein phosphatase S (R-PTP-S) (EC 3.1.3.48) (PTPNU-3) (Receptor-type tyrosine-protein phosphatase sigma) (R-PTP-sigma)	Ptprs	1907	0.3485	0.81825	0.3605	0.793	6.02587	5.07994	6.97181	6.08145	4.88639	7.27651	8.6935	7.3288	10.0582	8.77368	7.04958	10.4978	0.0132454	0.0231787	0.948028	8	8	16	axon [GO:0030424]; cytosol [GO:0005829]; glutamatergic synapse [GO:0098978]; growth cone [GO:0030426]; perikaryon [GO:0043204]; plasma membrane [GO:0005886]; postsynaptic density membrane [GO:0098839]; presynaptic membrane [GO:0042734]; Schaffer collateral - CA1 synapse [GO:0098685]; synaptic vesicle membrane [GO:0030672]
B0V2N1-3	B0V2N1	reviewed	PTPRS_MOUSE	Receptor-type tyrosine-protein phosphatase S (R-PTP-S) (EC 3.1.3.48) (PTPNU-3) (Receptor-type tyrosine-protein phosphatase sigma) (R-PTP-sigma)	Ptprs	1907	0.3485	0.81825	0.3605	0.793	6.02587	5.07994	6.97181	6.08145	4.88639	7.27651	8.6935	7.3288	10.0582	8.77368	7.04958	10.4978	0.0132454	0.0231787	0.948028	8	8	16	axon [GO:0030424]; cytosol [GO:0005829]; glutamatergic synapse [GO:0098978]; growth cone [GO:0030426]; perikaryon [GO:0043204]; plasma membrane [GO:0005886]; postsynaptic density membrane [GO:0098839]; presynaptic membrane [GO:0042734]; Schaffer collateral - CA1 synapse [GO:0098685]; synaptic vesicle membrane [GO:0030672]
B0V2N1-4	B0V2N1	reviewed	PTPRS_MOUSE	Receptor-type tyrosine-protein phosphatase S (R-PTP-S) (EC 3.1.3.48) (PTPNU-3) (Receptor-type tyrosine-protein phosphatase sigma) (R-PTP-sigma)	Ptprs	1907	0.3485	0.81825	0.3605	0.793	6.02587	5.07994	6.97181	6.08145	4.88639	7.27651	8.6935	7.3288	10.0582	8.77368	7.04958	10.4978	0.0132454	0.0231787	0.948028	8	8	16	axon [GO:0030424]; cytosol [GO:0005829]; glutamatergic synapse [GO:0098978]; growth cone [GO:0030426]; perikaryon [GO:0043204]; plasma membrane [GO:0005886]; postsynaptic density membrane [GO:0098839]; presynaptic membrane [GO:0042734]; Schaffer collateral - CA1 synapse [GO:0098685]; synaptic vesicle membrane [GO:0030672]
B0V2N1-6	B0V2N1	reviewed	PTPRS_MOUSE	Receptor-type tyrosine-protein phosphatase S (R-PTP-S) (EC 3.1.3.48) (PTPNU-3) (Receptor-type tyrosine-protein phosphatase sigma) (R-PTP-sigma)	Ptprs	1907	0.3485	0.81825	0.3605	0.793	6.02587	5.07994	6.97181	6.08145	4.88639	7.27651	8.6935	7.3288	10.0582	8.77368	7.04958	10.4978	0.0132454	0.0231787	0.948028	8	8	16	axon [GO:0030424]; cytosol [GO:0005829]; glutamatergic synapse [GO:0098978]; growth cone [GO:0030426]; perikaryon [GO:0043204]; plasma membrane [GO:0005886]; postsynaptic density membrane [GO:0098839]; presynaptic membrane [GO:0042734]; Schaffer collateral - CA1 synapse [GO:0098685]; synaptic vesicle membrane [GO:0030672]
B0V2N1	B0V2N1	reviewed	PTPRS_MOUSE	Receptor-type tyrosine-protein phosphatase S (R-PTP-S) (EC 3.1.3.48) (PTPNU-3) (Receptor-type tyrosine-protein phosphatase sigma) (R-PTP-sigma)	Ptprs	1907	0.3485	0.81825	0.3605	0.793	6.02587	5.07994	6.97181	6.08145	4.88639	7.27651	8.6935	7.3288	10.0582	8.77368	7.04958	10.4978	0.0132454	0.0231787	0.948028	8	8	16	axon [GO:0030424]; cytosol [GO:0005829]; glutamatergic synapse [GO:0098978]; growth cone [GO:0030426]; perikaryon [GO:0043204]; plasma membrane [GO:0005886]; postsynaptic density membrane [GO:0098839]; presynaptic membrane [GO:0042734]; Schaffer collateral - CA1 synapse [GO:0098685]; synaptic vesicle membrane [GO:0030672]
P58252	P58252	reviewed	EF2_MOUSE	Elongation factor 2 (EF-2) (EC 3.6.5.-)	Eef2	858	0.5975	1.195	0.626	1.173	3.3574	3.02828	3.68652	3.27684	2.74689	3.80678	4.84371	4.36889	5.31853	4.72748	3.96293	5.49202	-0.0350421	0.0903991	0.812084	8	8	16	aggresome [GO:0016235]; cytoplasm [GO:0005737]; cytosol [GO:0005829]; glutamatergic synapse [GO:0098978]; plasma membrane [GO:0005886]; polysomal ribosome [GO:0042788]; polysome [GO:0005844]; postsynapse [GO:0098794]; ribonucleoprotein complex [GO:1990904]; synapse [GO:0045202]
Q3UDC8	Q3UDC8	unreviewed	Q3UDC8_MOUSE	Tr-type G domain-containing protein	Eef2	858	0.5975	1.195	0.626	1.173	3.3574	3.02828	3.68652	3.27684	2.74689	3.80678	4.84371	4.36889	5.31853	4.72748	3.96293	5.49202	-0.0350421	0.0903991	0.812084	8	8	16
Q3UMI7	Q3UMI7	unreviewed	Q3UMI7_MOUSE	Tr-type G domain-containing protein	Eef2	858	0.5975	1.195	0.626	1.173	3.3574	3.02828	3.68652	3.27684	2.74689	3.80678	4.84371	4.36889	5.31853	4.72748	3.96293	5.49202	-0.0350421	0.0903991	0.812084	8	8	16
Q3UZ14	Q3UZ14	unreviewed	Q3UZ14_MOUSE	Tr-type G domain-containing protein	Eef2	858	0.5975	1.195	0.626	1.173	3.3574	3.02828	3.68652	3.27684	2.74689	3.80678	4.84371	4.36889	5.31853	4.72748	3.96293	5.49202	-0.0350421	0.0903991	0.812084	8	8	16
Q6P9L9	Q6P9L9	unreviewed	Q6P9L9_MOUSE	Eef2 protein	Eef2	843	0.5975	1.195	0.626	1.173	3.3574	3.02828	3.68652	3.27684	2.74689	3.80678	4.84371	4.36889	5.31853	4.72748	3.96293	5.49202	-0.0350421	0.0903991	0.812084	8	8	16
Q8C153	Q8C153	unreviewed	Q8C153_MOUSE	Tr-type G domain-containing protein	Eef2	858	0.5975	1.195	0.626	1.173	3.3574	3.02828	3.68652	3.27684	2.74689	3.80678	4.84371	4.36889	5.31853	4.72748	3.96293	5.49202	-0.0350421	0.0903991	0.812084	8	8	16
Q9CQH7	Q9CQH7	reviewed	BT3L4_MOUSE	Transcription factor BTF3 homolog 4 (Basic transcription factor 3-like 4)	Btf3l4	158	0.18125	0.78325	0.18075	0.9195	7.92008	5.11621	10.724	7.18958	4.17592	10.2032	11.4263	7.38113	15.4714	10.3724	6.02458	14.7202	-0.139608	0.130171	0.741019	8	8	16
A2A7Z4	A2A7Z4	unreviewed	A2A7Z4_MOUSE	Transcription factor BTF3	Btf3l4	158	0.18125	0.78325	0.18075	0.9195	7.92008	5.11621	10.724	7.18958	4.17592	10.2032	11.4263	7.38113	15.4714	10.3724	6.02458	14.7202	-0.139608	0.130171	0.741019	8	8	16
Q78IG7	Q78IG7	unreviewed	Q78IG7_MOUSE	Transcription factor BTF3	Btf3l4	182	0.18125	0.78325	0.18075	0.9195	7.92008	5.11621	10.724	7.18958	4.17592	10.2032	11.4263	7.38113	15.4714	10.3724	6.02458	14.7202	-0.139608	0.130171	0.741019	8	8	16
Q8BH66	Q8BH66	reviewed	ATLA1_MOUSE	Atlastin-1 (EC 3.6.5.-) (Spastic paraplegia 3A homolog)	Atl1 Spg3a	558	0.3705	0.87525	0.35775	0.864	5.5664	5.02296	6.10983	5.72448	5.00233	6.44664	8.03061	7.2466	8.81462	8.25868	7.21684	9.30053	0.0404015	0.127989	0.74475	8	8	16	axon [GO:0030424]; cytoplasm [GO:0005737]; endoplasmic reticulum [GO:0005783]; endoplasmic reticulum membrane [GO:0005789]; endoplasmic reticulum tubular network [GO:0071782]; endoplasmic reticulum tubular network membrane [GO:0098826]; Golgi apparatus [GO:0005794]; Golgi cis cisterna [GO:0000137]; Golgi membrane [GO:0000139]; membrane [GO:0016020]
Q8BP92	Q8BP92	reviewed	RCN2_MOUSE	Reticulocalbin-2 (Taipoxin-associated calcium-binding protein 49) (TCBP-49)	Rcn2	320	0.397	0.94625	0.4305	0.98925	5.13447	4.30457	5.96437	4.76118	4.14988	5.37249	7.40747	6.21018	8.60477	6.86894	5.98702	7.75086	-0.108895	0.312057	0.487464	8	8	16	endoplasmic reticulum [GO:0005783]; endoplasmic reticulum lumen [GO:0005788]; nucleolus [GO:0005730]
Q3TE95	Q3TE95	unreviewed	Q3TE95_MOUSE	EF-hand domain-containing protein	Rcn2	355	0.397	0.94625	0.4305	0.98925	5.13447	4.30457	5.96437	4.76118	4.14988	5.37249	7.40747	6.21018	8.60477	6.86894	5.98702	7.75086	-0.108895	0.312057	0.487464	8	8	16
Q99J99	Q99J99	reviewed	THTM_MOUSE	3-mercaptopyruvate sulfurtransferase (MST) (EC 2.8.1.2)	Mpst	297	0.16175	0.3495	0.1765	0.39775	14.4017	12.3761	16.4273	12.7587	11.0447	14.4727	20.7773	17.855	23.6995	18.4069	15.9341	20.8797	-0.174757	0.644008	0.226982	8	8	16	cytoplasm [GO:0005737]; mitochondrial inner membrane [GO:0005743]; mitochondrion [GO:0005739]; neuron projection [GO:0043005]; synapse [GO:0045202]
Q99P72	Q99P72	reviewed	RTN4_MOUSE	Reticulon-4 (Neurite outgrowth inhibitor) (Nogo protein)	Rtn4 Kiaa0886 Nogo	1162	0.26625	0.87325	0.25925	0.984	6.49008	4.64836	8.3318	6.09957	4.07138	8.12777	9.36321	6.70617	12.0202	8.79982	5.87376	11.7259	-0.0895283	0.101098	0.792323	8	8	16	anchoring junction [GO:0070161]; cell junction [GO:0030054]; cell projection [GO:0042995]; endoplasmic reticulum [GO:0005783]; endoplasmic reticulum membrane [GO:0005789]; endoplasmic reticulum tubular network [GO:0071782]; endoplasmic reticulum tubular network membrane [GO:0098826]; glutamatergic synapse [GO:0098978]; neuron projection [GO:0043005]; neuronal cell body [GO:0043025]; nuclear envel…
P26638	P26638	reviewed	SYSC_MOUSE	Serine--tRNA ligase, cytoplasmic (EC 6.1.1.11) (Seryl-tRNA synthetase) (SerRS) (Seryl-tRNA(Ser/Sec) synthetase)	Sars1 Sars Sers	512	0.30575	0.8385	0.29775	0.78525	6.32163	4.89426	7.74901	6.69873	5.10722	8.29024	9.12019	7.06092	11.1795	9.66423	7.36816	11.9603	0.0835906	0.129252	0.742589	8	8	16	cytoplasm [GO:0005737]; cytosol [GO:0005829]; mitochondrion [GO:0005739]; nucleus [GO:0005634]
Q3U6F6	Q3U6F6	unreviewed	Q3U6F6_MOUSE	serine--tRNA ligase (EC 6.1.1.11) (Seryl-tRNA synthetase) (Seryl-tRNA(Ser/Sec) synthetase)	Sars1 Sars	512	0.30575	0.8385	0.29775	0.78525	6.32163	4.89426	7.74901	6.69873	5.10722	8.29024	9.12019	7.06092	11.1795	9.66423	7.36816	11.9603	0.0835906	0.129252	0.742589	8	8	16
Q3U8N1	Q3U8N1	unreviewed	Q3U8N1_MOUSE	serine--tRNA ligase (EC 6.1.1.11) (Seryl-tRNA synthetase) (Seryl-tRNA(Ser/Sec) synthetase)	Sars1 Sars	511	0.30575	0.8385	0.29775	0.78525	6.32163	4.89426	7.74901	6.69873	5.10722	8.29024	9.12019	7.06092	11.1795	9.66423	7.36816	11.9603	0.0835906	0.129252	0.742589	8	8	16
Q9D1G1	Q9D1G1	reviewed	RAB1B_MOUSE	Ras-related protein Rab-1B (EC 3.6.5.2)	Rab1b	201	0.2065	0.56175	0.215	0.497	9.48669	8.06547	10.9079	10.3912	7.70651	13.0759	13.6864	11.636	15.7368	14.9914	11.1181	18.8646	0.131388	0.243274	0.571119	8	8	16	endomembrane system [GO:0012505]; endoplasmic reticulum-Golgi intermediate compartment [GO:0005793]; Golgi apparatus [GO:0005794]; mitochondrion [GO:0005739]; perinuclear region of cytoplasm [GO:0048471]; phagophore assembly site membrane [GO:0034045]; synapse [GO:0045202]
Q0PD66	Q0PD66	unreviewed	Q0PD66_MOUSE	small monomeric GTPase (EC 3.6.5.2)	Rab1b Rab1B	201	0.2065	0.56175	0.215	0.497	9.48669	8.06547	10.9079	10.3912	7.70651	13.0759	13.6864	11.636	15.7368	14.9914	11.1181	18.8646	0.131388	0.243274	0.571119	8	8	16
P61161	P61161	reviewed	ARP2_MOUSE	Actin-related protein 2 (Actin-like protein 2)	Actr2 Arp2	394	0.11925	0.2985	0.112	0.284	17.4987	15.2945	19.703	18.4412	15.8376	21.0448	25.2454	22.0653	28.4254	26.6051	22.8488	30.3613	0.0756828	0.221591	0.600356	8	8	16	actin cap [GO:0030478]; Arp2/3 protein complex [GO:0005885]; cell cortex [GO:0005938]; cytoplasm [GO:0005737]; cytosol [GO:0005829]; lamellipodium [GO:0030027]; nucleus [GO:0005634]; podosome core [GO:0061825]; postsynapse [GO:0098794]; site of double-strand break [GO:0035861]
Q5SW83	Q5SW83	unreviewed	Q5SW83_MOUSE	Actin-related protein 2 (Actin-like protein 2)	Actr2	394	0.11925	0.2985	0.112	0.284	17.4987	15.2945	19.703	18.4412	15.8376	21.0448	25.2454	22.0653	28.4254	26.6051	22.8488	30.3613	0.0756828	0.221591	0.600356	8	8	16	Arp2/3 protein complex [GO:0005885]; cytoplasm [GO:0005737]; nucleus [GO:0005634]; site of double-strand break [GO:0035861]
P63028	P63028	reviewed	TCTP_MOUSE	Translationally-controlled tumor protein (TCTP) (21 kDa polypeptide) (p21) (p23)	Tpt1 Trt	172	0.3845	0.87475	0.39	0.82575	5.5023	4.50163	6.50298	5.74787	4.29404	7.2017	7.93815	6.49447	9.38182	8.29242	6.19498	10.3899	0.0629914	0.0983536	0.797345	8	8	16	cytoplasm [GO:0005737]; cytoplasmic microtubule [GO:0005881]; cytosol [GO:0005829]; extracellular space [GO:0005615]; multivesicular body [GO:0005771]; nucleoplasm [GO:0005654]; nucleus [GO:0005634]; spindle pole [GO:0000922]
E9Q9H0	E9Q9H0	unreviewed	E9Q9H0_MOUSE	Discs large MAGUK scaffold protein 1	Dlg1	912	0.1775	0.357	0.20775	0.3785	13.7619	12.3036	15.2202	12.5734	10.7463	14.4004	19.8542	17.7503	21.958	18.1395	15.5036	20.7754	-0.130306	0.489692	0.323823	8	8	16	glutamatergic synapse [GO:0098978]; neuromuscular junction [GO:0031594]; neuron projection [GO:0043005]; plasma membrane [GO:0005886]
P19536	P19536	reviewed	COX5B_MOUSE	Cytochrome c oxidase subunit 5B, mitochondrial (Cytochrome c oxidase polypeptide Vb)	Cox5b	128	0.09125	0.209	0.0775	0.1995	24.4122	21.5681	27.2564	26.1773	22.8847	29.4699	35.2194	31.1162	39.3226	37.7659	33.0156	42.5161	0.100711	0.361814	0.434697	8	8	16	mitochondrial inner membrane [GO:0005743]; mitochondrial membrane [GO:0031966]; mitochondrial respiratory chain complex IV [GO:0005751]; mitochondrion [GO:0005739]; myelin sheath [GO:0043209]
Q9D881	Q9D881	unreviewed	Q9D881_MOUSE	Cytochrome c oxidase subunit 5B, mitochondrial (Cytochrome c oxidase polypeptide Vb)	Cox5b-ps Cox5b	129	0.09125	0.209	0.0775	0.1995	24.4122	21.5681	27.2564	26.1773	22.8847	29.4699	35.2194	31.1162	39.3226	37.7659	33.0156	42.5161	0.100711	0.361814	0.434697	8	8	16	mitochondrial respiratory chain complex IV [GO:0005751]
O08547	O08547	reviewed	SC22B_MOUSE	Vesicle-trafficking protein SEC22b (ER-Golgi SNARE of 24 kDa) (ERS-24) (ERS24) (SEC22 vesicle-trafficking protein homolog B) (SEC22 vesicle-trafficking protein-like 1) (mSec22b)	Sec22b Sec22l1	215	0.30825	0.85475	0.289	0.86775	6.23646	4.81623	7.6567	6.3096	4.93416	7.68505	8.99732	6.94835	11.0463	9.10283	7.11848	11.0872	0.0168204	0.0235267	0.947269	8	8	16	COPI-coated vesicle [GO:0030137]; endoplasmic reticulum membrane [GO:0005789]; endoplasmic reticulum-Golgi intermediate compartment [GO:0005793]; endoplasmic reticulum-Golgi intermediate compartment membrane [GO:0033116]; ER to Golgi transport vesicle membrane [GO:0012507]; Golgi membrane [GO:0000139]; melanosome [GO:0042470]; SNARE complex [GO:0031201]; synaptic vesicle [GO:0008021]
P28184	P28184	reviewed	MT3_MOUSE	Metallothionein-3 (MT-3) (Growth inhibitory factor) (GIF) (Metallothionein-III) (MT-III)	Mt3	68	0.112	0.48375	0.0935	0.5315	12.3526	8.29303	16.4121	11.8991	7.67607	16.1221	17.821	11.9643	23.6776	17.1667	11.0742	23.2592	-0.0539618	0.0514096	0.888363	8	8	16	astrocyte end-foot [GO:0097450]; astrocyte projection [GO:0097449]; axon [GO:0030424]; cytoplasm [GO:0005737]; cytosol [GO:0005829]; dendritic spine [GO:0043197]; extracellular space [GO:0005615]; inclusion body [GO:0016234]; microtubule [GO:0005874]; mitochondrial outer membrane [GO:0005741]; nucleus [GO:0005634]; perinuclear region of cytoplasm [GO:0048471]; ribosome [GO:0005840]; synaptic vesi…
Q3USP9	Q3USP9	unreviewed	Q3USP9_MOUSE	Metallothionein	Mt3	68	0.112	0.48375	0.0935	0.5315	12.3526	8.29303	16.4121	11.8991	7.67607	16.1221	17.821	11.9643	23.6776	17.1667	11.0742	23.2592	-0.0539618	0.0514096	0.888363	8	8	16
Q91XV3	Q91XV3	reviewed	BASP1_MOUSE	Brain acid soluble protein 1 (22 kDa neuronal tissue-enriched acidic protein) (Neuronal axonal membrane protein NAP-22)	Basp1 Nap22	226	0.02425	0.05275	0.02675	0.059	94.8945	82.3459	107.443	85.1211	72.6968	97.5454	136.904	118.8	155.008	122.804	104.879	140.728	-0.156807	0.550388	0.281587	8	8	16	cell junction [GO:0030054]; chromatin [GO:0000785]; COP9 signalosome [GO:0008180]; cytoplasm [GO:0005737]; growth cone [GO:0030426]; nuclear matrix [GO:0016363]; nuclear speck [GO:0016607]; nucleus [GO:0005634]; plasma membrane [GO:0005886]; PML body [GO:0016605]
Q9Z0E0-2	Q9Z0E0	reviewed	NCDN_MOUSE	Neurochondrin (M-Sema F-associating protein of 75 kDa) (Norbin)	Ncdn Kiaa0607 Sfap75	729	0.38925	1.27225	0.47775	1.191	4.45157	2.56705	6.3361	4.02858	3.06624	4.99091	6.42226	3.70347	9.14105	5.81201	4.42366	7.20036	-0.144045	0.14974	0.708369	8	8	16	cytosol [GO:0005829]; dendrite [GO:0030425]; endosome membrane [GO:0010008]; membrane [GO:0016020]; neuron projection [GO:0043005]; neuronal cell body [GO:0043025]; perikaryon [GO:0043204]; postsynapse [GO:0098794]
Q9Z0E0	Q9Z0E0	reviewed	NCDN_MOUSE	Neurochondrin (M-Sema F-associating protein of 75 kDa) (Norbin)	Ncdn Kiaa0607 Sfap75	729	0.38925	1.27225	0.47775	1.191	4.45157	2.56705	6.3361	4.02858	3.06624	4.99091	6.42226	3.70347	9.14105	5.81201	4.42366	7.20036	-0.144045	0.14974	0.708369	8	8	16	cytosol [GO:0005829]; dendrite [GO:0030425]; endosome membrane [GO:0010008]; membrane [GO:0016020]; neuron projection [GO:0043005]; neuronal cell body [GO:0043025]; perikaryon [GO:0043204]; postsynapse [GO:0098794]
Q8R570	Q8R570	reviewed	SNP47_MOUSE	Synaptosomal-associated protein 47 (SNAP-47) (Synaptosomal-associated 47 kDa protein)	Snap47	413	0.65475	1.2815	0.62125	1.284	3.00659	2.40556	3.60762	3.18251	2.31117	4.05384	4.3376	3.4705	5.2047	4.59138	3.33431	5.84846	0.0820337	0.120597	0.757536	8	8	16	asymmetric synapse [GO:0032279]; dendrite [GO:0030425]; glutamatergic synapse [GO:0098978]; hippocampal mossy fiber to CA3 synapse [GO:0098686]; membrane [GO:0016020]; neuronal cell body [GO:0043025]; perinuclear region of cytoplasm [GO:0048471]; plasma membrane [GO:0005886]; postsynaptic density [GO:0014069]; presynaptic active zone [GO:0048786]; SNARE complex [GO:0031201]; synaptic vesicle memb…
E9QPD7	E9QPD7	unreviewed	E9QPD7_MOUSE	Pyruvate carboxylase (EC 6.4.1.1)	Pcx	1179	0.1295	0.2955	0.14125	0.2915	17.2551	15.3583	19.1519	17.1022	14.5326	19.6719	24.8938	22.1573	27.6303	24.6733	20.9661	28.3805	-0.0128367	0.0307977	0.931542	8	8	16	mitochondrion [GO:0005739]
P62702	P62702	reviewed	RS4X_MOUSE	Small ribosomal subunit protein eS4 (40S ribosomal protein S4, X isoform)	Rps4x Rps4	263	0.164	0.406	0.1955	0.4	12.7958	11.4724	14.1191	12.3363	10.3481	14.3244	18.4604	16.5512	20.3696	17.7975	14.9291	20.6658	-0.0527643	0.143125	0.719241	8	8	16	cytoplasm [GO:0005737]; cytoplasmic ribonucleoprotein granule [GO:0036464]; cytosol [GO:0005829]; cytosolic ribosome [GO:0022626]; cytosolic small ribosomal subunit [GO:0022627]; nucleolus [GO:0005730]; polysome [GO:0005844]; ribonucleoprotein complex [GO:1990904]; ribosome [GO:0005840]; small ribosomal subunit [GO:0015935]; small-subunit processome [GO:0032040]; synapse [GO:0045202]
Q9DCT2	Q9DCT2	reviewed	NDUS3_MOUSE	NADH dehydrogenase [ubiquinone] iron-sulfur protein 3, mitochondrial (EC 7.1.1.2) (Complex I-30kD) (CI-30kD) (NADH-ubiquinone oxidoreductase 30 kDa subunit)	Ndufs3	263	0.122	0.2175	0.1155	0.22525	22.089	18.352	25.826	21.8135	18.7122	24.9148	31.8677	26.4764	37.2591	31.4702	26.996	35.9444	-0.0181106	0.0368662	0.918616	8	8	16	mitochondrial inner membrane [GO:0005743]; mitochondrial membrane [GO:0031966]; mitochondrial respiratory chain complex I [GO:0005747]; mitochondrion [GO:0005739]; myelin sheath [GO:0043209]; nuclear body [GO:0016604]
Q6P8X1	Q6P8X1	reviewed	SNX6_MOUSE	Sorting nexin-6 [Cleaved into: Sorting nexin-6, N-terminally processed]	Snx6	406	0.22025	0.41125	0.19025	0.449	11.651	9.61564	13.6864	11.4054	10.1248	12.6859	16.8089	13.8724	19.7453	16.4544	14.607	18.3019	-0.0307437	0.0695915	0.851939	8	8	16	cytoplasm [GO:0005737]; cytosol [GO:0005829]; early endosome membrane [GO:0031901]; endosome [GO:0005768]; glutamatergic synapse [GO:0098978]; lysosome [GO:0005764]; nucleus [GO:0005634]; retromer complex [GO:0030904]; tubular endosome [GO:0097422]
A0A5H1ZRM8	A0A5H1ZRM8	unreviewed	A0A5H1ZRM8_MOUSE	Sodium channel protein	Scn2a	2006	0.201	0.55025	0.198	0.54975	9.72121	8.13874	11.3037	9.84445	7.72709	11.9618	14.0247	11.7417	16.3078	14.2025	11.1478	17.2572	0.0181746	0.0299631	0.933334	8	8	16	voltage-gated sodium channel complex [GO:0001518]
Q8VEA4	Q8VEA4	reviewed	MIA40_MOUSE	Mitochondrial intermembrane space import and assembly protein 40 (Coiled-coil-helix-coiled-coil-helix domain-containing protein 4)	Chchd4 Mia40	139	0.1185	0.46175	0.11025	0.473	12.6382	8.81604	16.4604	12.7121	8.5377	16.8865	18.2331	12.7189	23.7473	18.3397	12.3173	24.3621	0.00841206	0.00808781	0.981549	8	8	16	mitochondrial intermembrane space [GO:0005758]; mitochondrion [GO:0005739]
A2A5N2	A2A5N2	unreviewed	A2A5N2_MOUSE	14-3-3 protein beta/alpha	Ywhab	246	0.22025	0.5065	0.20975	0.5525	10.0879	8.11367	12.0621	9.55832	8.1307	10.9859	14.5537	11.7055	17.4019	13.7897	11.7301	15.8494	-0.0777923	0.165448	0.683207	8	8	16	cytosol [GO:0005829]; perinuclear region of cytoplasm [GO:0048471]
Q60864	Q60864	reviewed	STIP1_MOUSE	Stress-induced-phosphoprotein 1 (STI1) (mSTI1) (Hsc70/Hsp90-organizing protein) (Hop)	Stip1	543	0.2155	0.4805	0.21075	0.49325	10.491	8.78001	12.202	10.4343	8.28063	12.5879	15.1353	12.6669	17.6037	15.0535	11.9464	18.1605	-0.00781867	0.0128765	0.970786	8	8	16	cytosol [GO:0005829]; dynein axonemal particle [GO:0120293]; myelin sheath [GO:0043209]; nucleus [GO:0005634]; protein folding chaperone complex [GO:0101031]; protein-containing complex [GO:0032991]
P12382	P12382	reviewed	PFKAL_MOUSE	ATP-dependent 6-phosphofructokinase, liver type (ATP-PFK) (PFK-L) (EC 2.7.1.11) (6-phosphofructokinase type B) (Phosphofructo-1-kinase isozyme B) (PFK-B) (Phosphohexokinase)	Pfkl Pfk-l Pfkb	780	0.173	0.40975	0.17975	0.416	12.5669	10.6171	14.5166	12.2721	10.8644	13.6798	18.1301	15.3172	20.943	17.7049	15.674	19.7358	-0.0342388	0.0852256	0.821816	8	8	16	6-phosphofructokinase complex [GO:0005945]; cytosol [GO:0005829]; membrane [GO:0016020]
P60469	P60469	reviewed	LIPA3_MOUSE	Liprin-alpha-3 (Protein tyrosine phosphatase receptor type f polypeptide-interacting protein alpha-3) (PTPRF-interacting protein alpha-3)	Ppfia3	1194	0.2425	0.44825	0.2105	0.46725	10.6238	8.33546	12.9121	10.8088	8.69409	12.9235	15.3268	12.0255	18.6282	15.5938	12.5429	18.6447	0.024913	0.038695	0.914755	8	8	16	acrosomal vesicle [GO:0001669]; cytoplasm [GO:0005737]; epididymosome [GO:0098875]; glutamatergic synapse [GO:0098978]; presynaptic active zone [GO:0048786]; presynaptic active zone cytoplasmic component [GO:0098831]; synapse [GO:0045202]
C7G3P1	C7G3P1	unreviewed	C7G3P1_MOUSE	MKIAA0654 protein	Ppfia3 mKIAA0654	1245	0.2425	0.44825	0.2105	0.46725	10.6238	8.33546	12.9121	10.8088	8.69409	12.9235	15.3268	12.0255	18.6282	15.5938	12.5429	18.6447	0.024913	0.038695	0.914755	8	8	16	cytoplasm [GO:0005737]
Q8BWG8-2	Q8BWG8	reviewed	ARRB1_MOUSE	Beta-arrestin-1 (Arrestin beta-1)	Arrb1	418	0.337	0.849	0.304	0.93375	5.97822	4.82649	7.12995	5.93446	4.2815	7.58742	8.62475	6.96316	10.2863	8.56162	6.1769	10.9463	-0.0105992	0.0135843	0.969205	8	8	16	basolateral plasma membrane [GO:0016323]; chromatin [GO:0000785]; clathrin-coated pit [GO:0005905]; cytoplasm [GO:0005737]; cytoplasmic vesicle [GO:0031410]; cytosol [GO:0005829]; dendritic spine [GO:0043197]; endosome [GO:0005768]; nuclear body [GO:0016604]; nucleoplasm [GO:0005654]; nucleus [GO:0005634]; plasma membrane [GO:0005886]; postsynaptic membrane [GO:0045211]; pseudopodium [GO:0031143]
Q8BWG8	Q8BWG8	reviewed	ARRB1_MOUSE	Beta-arrestin-1 (Arrestin beta-1)	Arrb1	418	0.337	0.849	0.304	0.93375	5.97822	4.82649	7.12995	5.93446	4.2815	7.58742	8.62475	6.96316	10.2863	8.56162	6.1769	10.9463	-0.0105992	0.0135843	0.969205	8	8	16	basolateral plasma membrane [GO:0016323]; chromatin [GO:0000785]; clathrin-coated pit [GO:0005905]; cytoplasm [GO:0005737]; cytoplasmic vesicle [GO:0031410]; cytosol [GO:0005829]; dendritic spine [GO:0043197]; endosome [GO:0005768]; nuclear body [GO:0016604]; nucleoplasm [GO:0005654]; nucleus [GO:0005634]; plasma membrane [GO:0005886]; postsynaptic membrane [GO:0045211]; pseudopodium [GO:0031143]
J3QNU6	J3QNU6	unreviewed	J3QNU6_MOUSE	Beta-arrestin-1 (Arrestin beta-1)	Arrb1	419	0.337	0.849	0.304	0.93375	5.97822	4.82649	7.12995	5.93446	4.2815	7.58742	8.62475	6.96316	10.2863	8.56162	6.1769	10.9463	-0.0105992	0.0135843	0.969205	8	8	16	chromatin [GO:0000785]; cytoplasmic vesicle [GO:0031410]; nuclear body [GO:0016604]
P23242	P23242	reviewed	CXA1_MOUSE	Gap junction alpha-1 protein (Connexin-43) (Cx43) (Gap junction 43 kDa heart protein)	Gja1 Cxn-43	382	0.23125	0.76	0.225	0.7935	7.44552	5.74324	9.14781	7.30463	5.49455	9.11471	10.7416	8.28575	13.1975	10.5384	7.92696	13.1497	-0.0275621	0.0368383	0.918675	8	8	16	apical plasma membrane [GO:0016324]; cell junction [GO:0030054]; cell-cell contact zone [GO:0044291]; cell-cell junction [GO:0005911]; connexin complex [GO:0005922]; contractile fiber [GO:0043292]; cytoplasm [GO:0005737]; cytosol [GO:0005829]; early endosome [GO:0005769]; endoplasmic reticulum [GO:0005783]; endosome [GO:0005768]; fascia adherens [GO:0005916]; gap junction [GO:0005921]; Golgi appa…
A0A654ICD2	A0A654ICD2	unreviewed	A0A654ICD2_MOUSE	Gap junction protein	Gja1 Cxnk1	382	0.23125	0.76	0.225	0.7935	7.44552	5.74324	9.14781	7.30463	5.49455	9.11471	10.7416	8.28575	13.1975	10.5384	7.92696	13.1497	-0.0275621	0.0368383	0.918675	8	8	16	connexin complex [GO:0005922]; early endosome [GO:0005769]; endoplasmic reticulum [GO:0005783]; fascia adherens [GO:0005916]; Golgi apparatus [GO:0005794]; membrane raft [GO:0045121]; mitochondrial outer membrane [GO:0005741]; multivesicular body [GO:0005771]; nucleoplasm [GO:0005654]; tight junction [GO:0070160]
Q7TMQ1	Q7TMQ1	unreviewed	Q7TMQ1_MOUSE	Gap junction protein	Gja1	434	0.23125	0.76	0.225	0.7935	7.44552	5.74324	9.14781	7.30463	5.49455	9.11471	10.7416	8.28575	13.1975	10.5384	7.92696	13.1497	-0.0275621	0.0368383	0.918675	8	8	16	connexin complex [GO:0005922]; endoplasmic reticulum [GO:0005783]
P63044	P63044	reviewed	VAMP2_MOUSE	Vesicle-associated membrane protein 2 (VAMP-2) (Synaptobrevin-2)	Vamp2 Syb2	116	0.13075	0.306	0.1435	0.3445	16.8418	13.799	19.8847	15.0154	12.7705	17.2604	24.2976	19.9078	28.6875	21.6627	18.4239	24.9015	-0.165602	0.456699	0.349382	8	8	16	clathrin-coated vesicle [GO:0030136]; clathrin-sculpted glutamate transport vesicle membrane [GO:0060203]; cytoplasm [GO:0005737]; cytoplasmic vesicle [GO:0031410]; cytoplasmic vesicle membrane [GO:0030659]; membrane [GO:0016020]; neuron projection terminus [GO:0044306]; perinuclear region of cytoplasm [GO:0048471]; plasma membrane [GO:0005886]; secretory granule [GO:0030141]; secretory granule m…
B0QZN5	B0QZN5	unreviewed	B0QZN5_MOUSE	Vesicle-associated membrane protein 2 (Synaptobrevin-2)	Vamp2	163	0.13075	0.306	0.1435	0.3445	16.8418	13.799	19.8847	15.0154	12.7705	17.2604	24.2976	19.9078	28.6875	21.6627	18.4239	24.9015	-0.165602	0.456699	0.349382	8	8	16	clathrin-coated vesicle [GO:0030136]; SNARE complex [GO:0031201]
O35619	O35619	unreviewed	O35619_MOUSE	Vesicle-associated membrane protein 2 (Synaptobrevin-2)	Vamp2 mVAMP-2	116	0.13075	0.306	0.1435	0.3445	16.8418	13.799	19.8847	15.0154	12.7705	17.2604	24.2976	19.9078	28.6875	21.6627	18.4239	24.9015	-0.165602	0.456699	0.349382	8	8	16	membrane [GO:0016020]
Q8CHR4	Q8CHR4	unreviewed	Q8CHR4_MOUSE	Vesicle-associated membrane protein 2 (Synaptobrevin-2)	Vamp2	116	0.13075	0.306	0.1435	0.3445	16.8418	13.799	19.8847	15.0154	12.7705	17.2604	24.2976	19.9078	28.6875	21.6627	18.4239	24.9015	-0.165602	0.456699	0.349382	8	8	16	membrane [GO:0016020]
Q571F9	Q571F9	unreviewed	Q571F9_MOUSE	MKIAA4115 protein	G3bp1 G3bp mKIAA4115	505	0.33	0.98675	0.40125	1.0755	5.51982	3.92726	7.11239	4.98106	2.48814	7.47397	7.96342	5.66583	10.261	7.18615	3.58963	10.7827	-0.148171	0.134178	0.734212	8	8	16	cytoplasm [GO:0005737]; intracellular organelle [GO:0043229]
Q8BXB3	Q8BXB3	unreviewed	Q8BXB3_MOUSE	J domain-containing protein	Slc8a1	706	0.16125	0.37475	0.16125	0.36025	13.6574	12.1261	15.1887	14.1683	11.4239	16.9128	19.7035	17.4942	21.9127	20.4406	16.4812	24.3999	0.0529848	0.117561	0.76285	8	8	16	axon [GO:0030424]; plasma membrane [GO:0005886]; postsynapse [GO:0098794]
P47955	P47955	reviewed	RLA1_MOUSE	Large ribosomal subunit protein P1 (60S acidic ribosomal protein P1)	Rplp1	114	0.20925	0.57275	0.18025	0.64525	9.34413	7.8144	10.8739	8.94854	6.89615	11.0009	13.4807	11.2738	15.6877	12.91	9.94904	15.871	-0.062408	0.110897	0.774646	8	8	16	cytoplasm [GO:0005737]; cytosol [GO:0005829]; cytosolic large ribosomal subunit [GO:0022625]; cytosolic ribosome [GO:0022626]; postsynapse [GO:0098794]; ribosome [GO:0005840]; synapse [GO:0045202]
Q58E35	Q58E35	unreviewed	Q58E35_MOUSE	Large ribosomal subunit protein P1 (60S acidic ribosomal protein P1)	Rplp1	114	0.20925	0.57275	0.18025	0.64525	9.34413	7.8144	10.8739	8.94854	6.89615	11.0009	13.4807	11.2738	15.6877	12.91	9.94904	15.871	-0.062408	0.110897	0.774646	8	8	16	cytosolic large ribosomal subunit [GO:0022625]
P70349	P70349	reviewed	HINT1_MOUSE	Adenosine 5'-monophosphoramidase HINT1 (EC 3.9.1.-) (Desumoylating isopeptidase HINT1) (EC 3.4.22.-) (Histidine triad nucleotide-binding protein 1) (Protein kinase C inhibitor 1) (Protein kinase C-interacting protein 1) (PKCI-1)	Hint1 Hint Pkci Pkci1 Prkcnh1	126	0.19675	0.3845	0.23725	0.3965	12.6516	10.7376	14.5656	11.6025	9.75775	13.4473	18.2524	15.491	21.0137	16.7389	14.0775	19.4003	-0.12488	0.348943	0.447772	8	8	16	cytoplasm [GO:0005737]; cytosol [GO:0005829]; histone deacetylase complex [GO:0000118]; nucleoplasm [GO:0005654]; nucleus [GO:0005634]; plasma membrane [GO:0005886]
P50580	P50580	reviewed	PA2G4_MOUSE	Proliferation-associated protein 2G4 (IRES-specific cellular trans-acting factor 45 kDa) (ITAF45) (Mpp1) (Proliferation-associated protein 1) (Protein p38-2G4)	Pa2g4 Ebp1 Plfap	394	0.3325	0.82225	0.394	0.856	6.14005	4.99889	7.28122	5.51805	4.61936	6.41675	8.85822	7.21187	10.5046	7.96087	6.66433	9.25741	-0.154092	0.388612	0.408685	8	8	16	cytoplasm [GO:0005737]; nucleolus [GO:0005730]; nucleus [GO:0005634]; ribonucleoprotein complex [GO:1990904]
Q3TGU7	Q3TGU7	unreviewed	Q3TGU7_MOUSE	Peptidase M24 domain-containing protein	Pa2g4	394	0.3325	0.82225	0.394	0.856	6.14005	4.99889	7.28122	5.51805	4.61936	6.41675	8.85822	7.21187	10.5046	7.96087	6.66433	9.25741	-0.154092	0.388612	0.408685	8	8	16	cytoplasm [GO:0005737]; nucleolus [GO:0005730]
O35465-2	O35465	reviewed	FKBP8_MOUSE	Peptidyl-prolyl cis-trans isomerase FKBP8 (PPIase FKBP8) (EC 5.2.1.8) (38 kDa FK506-binding protein) (38 kDa FKBP) (FKBP-38) (mFKBP38) (FK506-binding protein 8) (FKBP-8) (FKBPR38) (Rotamase)	Fkbp8 Fkbp38 Sam11	402	0.617	1.30775	0.6405	1.36575	3.1296	2.51502	3.74419	3.01587	2.01979	4.01195	4.51506	3.6284	5.40172	4.35098	2.91394	5.78801	-0.0534059	0.065861	0.859289	8	8	16	cytosol [GO:0005829]; endomembrane system [GO:0012505]; endoplasmic reticulum [GO:0005783]; endoplasmic reticulum membrane [GO:0005789]; membrane [GO:0016020]; mitochondrial envelope [GO:0005740]; mitochondrial membrane [GO:0031966]; mitochondrion [GO:0005739]; protein-containing complex [GO:0032991]
O35465	O35465	reviewed	FKBP8_MOUSE	Peptidyl-prolyl cis-trans isomerase FKBP8 (PPIase FKBP8) (EC 5.2.1.8) (38 kDa FK506-binding protein) (38 kDa FKBP) (FKBP-38) (mFKBP38) (FK506-binding protein 8) (FKBP-8) (FKBPR38) (Rotamase)	Fkbp8 Fkbp38 Sam11	402	0.617	1.30775	0.6405	1.36575	3.1296	2.51502	3.74419	3.01587	2.01979	4.01195	4.51506	3.6284	5.40172	4.35098	2.91394	5.78801	-0.0534059	0.065861	0.859289	8	8	16	cytosol [GO:0005829]; endomembrane system [GO:0012505]; endoplasmic reticulum [GO:0005783]; endoplasmic reticulum membrane [GO:0005789]; membrane [GO:0016020]; mitochondrial envelope [GO:0005740]; mitochondrial membrane [GO:0031966]; mitochondrion [GO:0005739]; protein-containing complex [GO:0032991]
C9K0Z7	C9K0Z7	unreviewed	C9K0Z7_MOUSE	peptidylprolyl isomerase (EC 5.2.1.8)	Fkbp8 fkbp38	354	0.617	1.30775	0.6405	1.36575	3.1296	2.51502	3.74419	3.01587	2.01979	4.01195	4.51506	3.6284	5.40172	4.35098	2.91394	5.78801	-0.0534059	0.065861	0.859289	8	8	16	membrane [GO:0016020]
P29595	P29595	reviewed	NEDD8_MOUSE	NEDD8 (Neddylin) (Neural precursor cell expressed developmentally down-regulated protein 8) (NEDD-8) (Ubiquitin-like protein Nedd8)	Nedd8 Nedd-8	81	0.21275	0.5545	0.18375	0.53825	9.5601	7.21681	11.9034	10.2696	7.4818	13.0575	13.7923	10.4116	17.173	14.816	10.794	18.838	0.10329	0.145257	0.715721	8	8	16	cytosol [GO:0005829]; nucleoplasm [GO:0005654]; nucleus [GO:0005634]
Q3UI46	Q3UI46	unreviewed	Q3UI46_MOUSE	NEDD8 (Neddylin) (Ubiquitin-like protein Nedd8)	Nedd8	81	0.21275	0.5545	0.18375	0.53825	9.5601	7.21681	11.9034	10.2696	7.4818	13.0575	13.7923	10.4116	17.173	14.816	10.794	18.838	0.10329	0.145257	0.715721	8	8	16	cytosol [GO:0005829]; nucleoplasm [GO:0005654]
A8DUK4	A8DUK4	unreviewed	A8DUK4_MOUSE	Beta-globin (Globin a1) (Hemoglobin, beta adult s chain) (Hemoglobin, beta adult t chain)	Hbb-bs Glna1 Hbb-bt Hbbt1 Hbbt2	147	0.08725	0.205	0.084	0.2185	25.113	20.4666	29.7593	24.062	19.8499	28.2741	36.2304	29.5271	42.9336	34.7141	28.6374	40.7909	-0.0616757	0.121769	0.755493	8	8	16	extracellular space [GO:0005615]; haptoglobin-hemoglobin complex [GO:0031838]; hemoglobin complex [GO:0005833]
Q9CYT6	Q9CYT6	reviewed	CAP2_MOUSE	Adenylyl cyclase-associated protein 2 (CAP 2)	Cap2	476	0.26775	0.564	0.21775	0.5195	8.66984	7.38366	9.95601	9.87678	8.5692	11.1844	12.5079	10.6524	14.3635	14.2492	12.3627	16.1356	0.188036	0.702166	0.198533	8	8	16	cytoplasm [GO:0005737]; plasma membrane [GO:0005886]; postsynaptic density [GO:0014069]
P63276	P63276	reviewed	RS17_MOUSE	Small ribosomal subunit protein eS17 (40S ribosomal protein S17)	Rps17	135	0.16675	0.3975	0.176	0.38	12.9442	11.5547	14.3337	13.3323	10.2491	16.4156	18.6745	16.6698	20.6792	19.2345	14.7863	23.6827	0.0426237	0.0791882	0.83332	8	8	16	cytoplasm [GO:0005737]; cytosol [GO:0005829]; cytosolic ribosome [GO:0022626]; cytosolic small ribosomal subunit [GO:0022627]; nucleolus [GO:0005730]; postsynapse [GO:0098794]; ribosome [GO:0005840]; small-subunit processome [GO:0032040]; synapse [GO:0045202]
Q8BMS1	Q8BMS1	reviewed	ECHA_MOUSE	Trifunctional enzyme subunit alpha, mitochondrial (Monolysocardiolipin acyltransferase) (EC 2.3.1.-) (TP-alpha) [Includes: Long-chain enoyl-CoA hydratase (EC 4.2.1.17); Long chain 3-hydroxyacyl-CoA dehydrogenase (EC 1.1.1.211)]	Hadha	763	0.115	0.27425	0.13875	0.272	18.7778	16.9599	20.5956	18.0906	15.2404	20.9408	27.0906	24.4679	29.7132	26.0992	21.9872	30.2112	-0.053786	0.152739	0.703496	8	8	16	mitochondrial fatty acid beta-oxidation multienzyme complex [GO:0016507]; mitochondrial inner membrane [GO:0005743]; mitochondrial nucleoid [GO:0042645]; mitochondrion [GO:0005739]
Q9D924	Q9D924	reviewed	ISCA1_MOUSE	Iron-sulfur cluster assembly 1 homolog, mitochondrial (HESB-like domain-containing protein 2) (Iron-sulfur assembly protein IscA)	Isca1 Hbld2	129	0.48025	0.9855	0.43575	1.02175	4.54424	3.34622	5.74226	4.72938	3.38509	6.07366	6.55595	4.82757	8.28433	6.82305	4.88365	8.76244	0.0576106	0.0700874	0.850967	8	8	16	cytoplasm [GO:0005737]; mitochondrion [GO:0005739]
I3ITR1	I3ITR1	unreviewed	I3ITR1_MOUSE	Iron-sulfur cluster assembly 1 homolog, mitochondrial (HESB-like domain-containing protein 2) (Iron-sulfur assembly protein IscA)	AK157302	129	0.48025	0.9855	0.43575	1.02175	4.54424	3.34622	5.74226	4.72938	3.38509	6.07366	6.55595	4.82757	8.28433	6.82305	4.88365	8.76244	0.0576106	0.0700874	0.850967	8	8	16	cytoplasm [GO:0005737]; mitochondrion [GO:0005739]
Q9DB15	Q9DB15	reviewed	RM12_MOUSE	Large ribosomal subunit protein bL12m (39S ribosomal protein L12, mitochondrial) (L12mt) (MRP-L12)	Mrpl12 Rpml12	201	0.0775	0.23775	0.09	0.26575	22.9105	17.8803	27.9407	20.4006	15.7813	25.0198	33.0528	25.7958	40.3099	29.4318	22.7676	36.0959	-0.167399	0.318051	0.480783	8	8	16	mitochondrial inner membrane [GO:0005743]; mitochondrial large ribosomal subunit [GO:0005762]; mitochondrial matrix [GO:0005759]; mitochondrial ribosome [GO:0005761]; mitochondrion [GO:0005739]
P63034-2	P63034	reviewed	CYH2_MOUSE	Cytohesin-2 (ARF nucleotide-binding site opener) (Protein ARNO) (PH, SEC7 and coiled-coil domain-containing protein 2) (CLM2) (SEC7 homolog B) (mSec7-2)	Cyth2 Pscd2 Sec7b	400	0.29725	0.64075	0.23975	0.6515	7.72685	5.60246	9.85124	8.24026	6.29711	10.1834	11.1475	8.08265	14.2123	11.8882	9.08482	14.6916	0.0928097	0.130909	0.739761	8	8	16	adherens junction [GO:0005912]; bicellular tight junction [GO:0005923]; cytoplasm [GO:0005737]; extrinsic component of postsynaptic specialization membrane [GO:0098892]; glutamatergic synapse [GO:0098978]; growth cone [GO:0030426]; plasma membrane [GO:0005886]; postsynapse [GO:0098794]; ruffle [GO:0001726]
P63034	P63034	reviewed	CYH2_MOUSE	Cytohesin-2 (ARF nucleotide-binding site opener) (Protein ARNO) (PH, SEC7 and coiled-coil domain-containing protein 2) (CLM2) (SEC7 homolog B) (mSec7-2)	Cyth2 Pscd2 Sec7b	400	0.29725	0.64075	0.23975	0.6515	7.72685	5.60246	9.85124	8.24026	6.29711	10.1834	11.1475	8.08265	14.2123	11.8882	9.08482	14.6916	0.0928097	0.130909	0.739761	8	8	16	adherens junction [GO:0005912]; bicellular tight junction [GO:0005923]; cytoplasm [GO:0005737]; extrinsic component of postsynaptic specialization membrane [GO:0098892]; glutamatergic synapse [GO:0098978]; growth cone [GO:0030426]; plasma membrane [GO:0005886]; postsynapse [GO:0098794]; ruffle [GO:0001726]
A0A1B0GRX7	A0A1B0GRX7	unreviewed	A0A1B0GRX7_MOUSE	Cytohesin-2 (PH, SEC7 and coiled-coil domain-containing protein 2)	Cyth2	383	0.29725	0.64075	0.23975	0.6515	7.72685	5.60246	9.85124	8.24026	6.29711	10.1834	11.1475	8.08265	14.2123	11.8882	9.08482	14.6916	0.0928097	0.130909	0.739761	8	8	16
Q5HZZ0	Q5HZZ0	unreviewed	Q5HZZ0_MOUSE	Cytohesin-2 (PH, SEC7 and coiled-coil domain-containing protein 2)	Cyth2 Pscd2	400	0.29725	0.64075	0.23975	0.6515	7.72685	5.60246	9.85124	8.24026	6.29711	10.1834	11.1475	8.08265	14.2123	11.8882	9.08482	14.6916	0.0928097	0.130909	0.739761	8	8	16
Q99KH2	Q99KH2	unreviewed	Q99KH2_MOUSE	Cytohesin-2 (PH, SEC7 and coiled-coil domain-containing protein 2)	Cyth2 Pscd2	399	0.29725	0.64075	0.23975	0.6515	7.72685	5.60246	9.85124	8.24026	6.29711	10.1834	11.1475	8.08265	14.2123	11.8882	9.08482	14.6916	0.0928097	0.130909	0.739761	8	8	16
P63034-3		z (deleted)					0.29725	0.64075	0.23975	0.6515	7.72685	5.60246	9.85124	8.24026	6.29711	10.1834	11.1475	8.08265	14.2123	11.8882	9.08482	14.6916	0.0928097	0.130909	0.739761	8	8	16	Arp2/3 protein complex [GO:0005885]; cytoplasm [GO:0005737]; muscle cell projection membrane [GO:0036195]; nucleus [GO:0005634]; site of double-strand break [GO:0035861]
Q9R0Q6	Q9R0Q6	reviewed	ARC1A_MOUSE	Actin-related protein 2/3 complex subunit 1A (SOP2-like protein) (Sid 329)	Arpc1a Sid329	370	0.11575	0.304	0.14175	0.30475	17.3553	14.9651	19.7455	16.5429	13.9254	19.1604	25.0384	21.59	28.4867	23.8664	20.0901	27.6427	-0.0691582	0.17632	0.666315	8	8	16	brush border [GO:0005903]; cortical cytoskeleton [GO:0030863]; cytosol [GO:0005829]; F-actin capping protein complex [GO:0008290]; membrane [GO:0016020]
P47754	P47754	reviewed	CAZA2_MOUSE	F-actin-capping protein subunit alpha-2 (CapZ alpha-2)	Capza2 Cappa2	286	0.181	0.3615	0.15625	0.394	13.6689	10.5128	16.825	13.2733	11.568	14.9786	19.72	15.1667	24.2734	19.1493	16.6891	21.6095	-0.0423703	0.0757444	0.839954	8	8	16	F-actin capping protein complex [GO:0008290]
Q5DQJ3	Q5DQJ3	unreviewed	Q5DQJ3_MOUSE	F-actin-capping protein subunit alpha	Capza2	286	0.181	0.3615	0.15625	0.394	13.6689	10.5128	16.825	13.2733	11.568	14.9786	19.72	15.1667	24.2734	19.1493	16.6891	21.6095	-0.0423703	0.0757444	0.839954	8	8	16	COPII-coated ER to Golgi transport vesicle [GO:0030134]; endoplasmic reticulum [GO:0005783]; endoplasmic reticulum membrane [GO:0005789]; endoplasmic reticulum-Golgi intermediate compartment [GO:0005793]; endoplasmic reticulum-Golgi intermediate compartment membrane [GO:0033116]; Golgi apparatus [GO:0005794]; Golgi membrane [GO:0000139]; synaptic vesicle [GO:0008021]
Q99KF1	Q99KF1	reviewed	TMED9_MOUSE	Transmembrane emp24 domain-containing protein 9 (Glycoprotein 25L2) (p24 family protein alpha-2) (p24alpha2)	Tmed9 Gp25l2	235	0.17225	0.71075	0.1395	0.8165	8.51126	5.83411	11.1884	8.18535	4.58446	11.7862	12.2792	8.41684	16.1415	11.809	6.61398	17.0039	-0.0563297	0.0479924	0.89538	8	8	16	endoplasmic reticulum membrane [GO:0005789]
Q3TFU8	Q3TFU8	unreviewed	Q3TFU8_MOUSE	GOLD domain-containing protein	Tmed9	269	0.17225	0.71075	0.1395	0.8165	8.51126	5.83411	11.1884	8.18535	4.58446	11.7862	12.2792	8.41684	16.1415	11.809	6.61398	17.0039	-0.0563297	0.0479924	0.89538	8	8	16	endoplasmic reticulum membrane [GO:0005789]; endoplasmic reticulum-Golgi intermediate compartment [GO:0005793]; Golgi membrane [GO:0000139]
Q6PDC2	Q6PDC2	unreviewed	Q6PDC2_MOUSE	Tmed9 protein	Tmed9	235	0.17225	0.71075	0.1395	0.8165	8.51126	5.83411	11.1884	8.18535	4.58446	11.7862	12.2792	8.41684	16.1415	11.809	6.61398	17.0039	-0.0563297	0.0479924	0.89538	8	8	16	endoplasmic reticulum membrane [GO:0005789]
Q9CZL0	Q9CZL0	unreviewed	Q9CZL0_MOUSE	GOLD domain-containing protein	Tmed9	269	0.17225	0.71075	0.1395	0.8165	8.51126	5.83411	11.1884	8.18535	4.58446	11.7862	12.2792	8.41684	16.1415	11.809	6.61398	17.0039	-0.0563297	0.0479924	0.89538	8	8	16	cytoplasm [GO:0005737]; cytosol [GO:0005829]; dendrite [GO:0030425]; microtubule [GO:0005874]; mitochondrial crista [GO:0030061]; mitochondrial inner membrane [GO:0005743]; mitochondrial intermembrane space [GO:0005758]; mitochondrial membrane [GO:0031966]; mitochondrial outer membrane [GO:0005741]; mitochondrion [GO:0005739]; nucleoplasm [GO:0005654]
P58281-2	P58281	reviewed	OPA1_MOUSE	Dynamin-like 120 kDa protein, mitochondrial (EC 3.6.5.5) (Large GTP-binding protein) (LargeG) (Optic atrophy protein 1 homolog) [Cleaved into: Dynamin-like 120 kDa protein, form S1]	Opa1	960	0.1325	0.24475	0.1305	0.2435	19.7822	16.5006	23.0638	19.9592	16.4449	23.4736	28.5397	23.8053	33.2741	28.7951	23.7249	33.8652	0.0128523	0.0234097	0.947524	8	8	16	endoplasmic reticulum membrane [GO:0005789]
A0A087WNW3	A0A087WNW3	unreviewed	A0A087WNW3_MOUSE	Kinectin 1	Ktn1	1247	0.49025	1.23625	0.47925	0.96125	3.85969	2.99028	4.7291	4.66861	3.21097	6.12626	5.56835	4.31406	6.82264	6.73538	4.63245	8.83832	0.27451	0.448549	0.356001	8	8	16	endoplasmic reticulum membrane [GO:0005789]
A0A087WQF8	A0A087WQF8	unreviewed	A0A087WQF8_MOUSE	Kinectin 1	Ktn1	1200	0.49025	1.23625	0.47925	0.96125	3.85969	2.99028	4.7291	4.66861	3.21097	6.12626	5.56835	4.31406	6.82264	6.73538	4.63245	8.83832	0.27451	0.448549	0.356001	8	8	16	endoplasmic reticulum membrane [GO:0005789]
A0A087WS04	A0A087WS04	unreviewed	A0A087WS04_MOUSE	Kinectin 1	Ktn1	1224	0.49025	1.23625	0.47925	0.96125	3.85969	2.99028	4.7291	4.66861	3.21097	6.12626	5.56835	4.31406	6.82264	6.73538	4.63245	8.83832	0.27451	0.448549	0.356001	8	8	16	mitochondrial respiratory chain complex III [GO:0005750]
Q9CQB4	Q9CQB4	unreviewed	Q9CQB4_MOUSE	Cytochrome b-c1 complex subunit 7	Uqcrb	111	0.0765	0.14925	0.076	0.1625	32.9123	29.8488	35.9758	30.8619	28.0021	33.7217	47.4824	43.0627	51.9021	44.5243	40.3984	48.6502	-0.0928008	0.464736	0.342976	8	8	16	axon [GO:0030424]; central region of growth cone [GO:0090724]; cytoplasm [GO:0005737]; cytosol [GO:0005829]; glutamatergic synapse [GO:0098978]; kinesin complex [GO:0005871]; melanosome [GO:0042470]; mitochondrion [GO:0005739]; nucleus [GO:0005634]; plasma membrane [GO:0005886]; synapse [GO:0045202]
P62259	P62259	reviewed	1433E_MOUSE	14-3-3 protein epsilon (14-3-3E)	Ywhae	255	0.147	0.36475	0.14525	0.36925	14.2554	13.0135	15.4972	14.1987	12.3935	16.0038	20.5661	18.7745	22.3577	20.4843	17.88	23.0886	-0.00574994	0.0162593	0.963254	8	8	16	dendrite [GO:0030425]; dendritic spine [GO:0043197]; glutamatergic synapse [GO:0098978]; plasma membrane [GO:0005886]; postsynaptic density, intracellular component [GO:0099092]; postsynaptic specialization [GO:0099572]
Q8BJ42-2	Q8BJ42	reviewed	DLGP2_MOUSE	Disks large-associated protein 2 (DAP-2) (PSD-95/SAP90-binding protein 2) (SAP90/PSD-95-associated protein 2) (SAPAP2)	Dlgap2 Dap2	1059	0.24075	0.6895	0.2035	0.71025	7.8935	6.2857	9.5013	8.1196	6.03651	10.2027	11.3879	9.06835	13.7075	11.7141	8.70884	14.7194	0.0407429	0.0575643	0.875862	8	8	16	dendrite [GO:0030425]; dendritic spine [GO:0043197]; glutamatergic synapse [GO:0098978]; plasma membrane [GO:0005886]; postsynaptic density, intracellular component [GO:0099092]; postsynaptic specialization [GO:0099572]
Q8BJ42	Q8BJ42	reviewed	DLGP2_MOUSE	Disks large-associated protein 2 (DAP-2) (PSD-95/SAP90-binding protein 2) (SAP90/PSD-95-associated protein 2) (SAPAP2)	Dlgap2 Dap2	1059	0.24075	0.6895	0.2035	0.71025	7.8935	6.2857	9.5013	8.1196	6.03651	10.2027	11.3879	9.06835	13.7075	11.7141	8.70884	14.7194	0.0407429	0.0575643	0.875862	8	8	16
Q0VF59	Q0VF59	unreviewed	Q0VF59_MOUSE	DLG associated protein 2 (Dlgap2 protein)	Dlgap2	1060	0.24075	0.6895	0.2035	0.71025	7.8935	6.2857	9.5013	8.1196	6.03651	10.2027	11.3879	9.06835	13.7075	11.7141	8.70884	14.7194	0.0407429	0.0575643	0.875862	8	8	16	endosome membrane [GO:0010008]; perinuclear region of cytoplasm [GO:0048471]; sorting endosome [GO:0097443]
A2AH25	A2AH25	unreviewed	A2AH25_MOUSE	Rho GTPase activating protein 1	Arhgap1	479	0.20375	0.42025	0.21625	0.43975	11.7533	9.99622	13.5103	11.2275	8.75018	13.7048	16.9564	14.4215	19.4913	16.1978	12.6238	19.7718	-0.066028	0.12646	0.747378	8	8	16
Q8BQW4	Q8BQW4	unreviewed	Q8BQW4_MOUSE	Rho GTPase-activating protein 1	Arhgap1	479	0.20375	0.42025	0.21625	0.43975	11.7533	9.99622	13.5103	11.2275	8.75018	13.7048	16.9564	14.4215	19.4913	16.1978	12.6238	19.7718	-0.066028	0.12646	0.747378	8	8	16	cytoplasm [GO:0005737]; cytosol [GO:0005829]; cytosolic large ribosomal subunit [GO:0022625]; cytosolic ribosome [GO:0022626]; endoplasmic reticulum [GO:0005783]; nucleolus [GO:0005730]; postsynapse [GO:0098794]; presynapse [GO:0098793]; ribosome [GO:0005840]; synapse [GO:0045202]
P47963	P47963	reviewed	RL13_MOUSE	Large ribosomal subunit protein eL13 (60S ribosomal protein L13) (A52)	Rpl13	211	0.13825	0.32625	0.15925	0.3425	15.7603	13.9261	17.5944	14.7585	11.3609	18.1561	22.7373	20.0911	25.3834	21.292	16.3903	26.1937	-0.0947448	0.205068	0.623638	8	8	16	apical plasma membrane [GO:0016324]; cell cortex [GO:0005938]; clathrin-coated pit [GO:0005905]; clathrin-coated vesicle [GO:0030136]; clathrin-coated vesicle membrane [GO:0030665]; cytoskeleton [GO:0005856]; cytosol [GO:0005829]; dendrite cytoplasm [GO:0032839]; dendritic spine [GO:0043197]; glutamatergic synapse [GO:0098978]; intracellular membrane-bounded organelle [GO:0043231]; mitochondrion …
Q9JKY5	Q9JKY5	reviewed	HIP1R_MOUSE	Huntingtin-interacting protein 1-related protein (HIP1-related protein)	Hip1r	1068	0.26575	0.631	0.28125	0.57275	8.05522	6.6281	9.48233	8.56965	6.27364	10.8657	11.6212	9.56233	13.6801	12.3634	9.05095	15.6758	0.0893134	0.141273	0.722316	8	8	16	cytoplasm [GO:0005737]; membrane [GO:0016020]
Q6P1F5	Q6P1F5	unreviewed	Q6P1F5_MOUSE	Huntingtin interacting protein 1 related	Hip1r	1068	0.26575	0.631	0.28125	0.57275	8.05522	6.6281	9.48233	8.56965	6.27364	10.8657	11.6212	9.56233	13.6801	12.3634	9.05095	15.6758	0.0893134	0.141273	0.722316	8	8	16	cytoplasm [GO:0005737]; membrane [GO:0016020]
Q6ZQ77	Q6ZQ77	unreviewed	Q6ZQ77_MOUSE	MKIAA0655 protein	Hip1r mKIAA0655	1083	0.26575	0.631	0.28125	0.57275	8.05522	6.6281	9.48233	8.56965	6.27364	10.8657	11.6212	9.56233	13.6801	12.3634	9.05095	15.6758	0.0893134	0.141273	0.722316	8	8	16	cytoplasm [GO:0005737]; membrane [GO:0016020]
Q9D689	Q9D689	unreviewed	Q9D689_MOUSE	Huntingtin-interacting protein 1-related protein	Hip1r	1068	0.26575	0.631	0.28125	0.57275	8.05522	6.6281	9.48233	8.56965	6.27364	10.8657	11.6212	9.56233	13.6801	12.3634	9.05095	15.6758	0.0893134	0.141273	0.722316	8	8	16	Cul5-RING ubiquitin ligase complex [GO:0031466]; cytosol [GO:0005829]; elongin complex [GO:0070449]; VCB complex [GO:0030891]
P83940	P83940	reviewed	ELOC_MOUSE	Elongin-C (EloC) (Elongin 15 kDa subunit) (RNA polymerase II transcription factor SIII subunit C) (SIII p15) (Stromal membrane-associated protein SMAP1B homolog) (Transcription elongation factor B polypeptide 1)	Eloc Tceb1	112	0.29325	0.862	0.2535	0.90325	6.32346	4.61811	8.02882	6.46412	4.71983	8.20841	9.12283	6.66252	11.5831	9.32575	6.80927	11.8422	0.0317392	0.0374987	0.917279	8	8	16
A0A087WQE6	A0A087WQE6	unreviewed	A0A087WQE6_MOUSE	Elongin-C	Eloc Tceb1	95	0.29325	0.862	0.2535	0.90325	6.32346	4.61811	8.02882	6.46412	4.71983	8.20841	9.12283	6.66252	11.5831	9.32575	6.80927	11.8422	0.0317392	0.0374987	0.917279	8	8	16	cell body [GO:0044297]; centrosome [GO:0005813]; chaperonin-containing T-complex [GO:0005832]; microtubule [GO:0005874]; myelin sheath [GO:0043209]
P80316	P80316	reviewed	TCPE_MOUSE	T-complex protein 1 subunit epsilon (TCP-1-epsilon) (CCT-epsilon)	Cct5 Ccte Kiaa0098	541	0.182	0.4545	0.179	0.52675	11.5616	8.73542	14.3878	10.4078	8.12198	12.6936	16.6799	12.6025	20.7573	15.0152	11.7175	18.313	-0.151683	0.263679	0.544905	8	8	16	endoplasmic reticulum [GO:0005783]; glucosidase II complex [GO:0017177]; Golgi apparatus [GO:0005794]; intracellular membrane-bounded organelle [GO:0043231]; melanosome [GO:0042470]
Q8BHN3-2	Q8BHN3	reviewed	GANAB_MOUSE	Neutral alpha-glucosidase AB (EC 3.2.1.207) (Alpha-glucosidase 2) (Glucosidase II subunit alpha)	Ganab G2an Kiaa0088	944	0.222	0.57375	0.20925	0.669	9.23812	6.5931	11.8831	8.42451	6.2287	10.6203	13.3278	9.51183	17.1438	12.154	8.98612	15.3219	-0.133007	0.183324	0.655655	8	8	16	endoplasmic reticulum [GO:0005783]; glucosidase II complex [GO:0017177]; Golgi apparatus [GO:0005794]; intracellular membrane-bounded organelle [GO:0043231]; melanosome [GO:0042470]
Q8BHN3	Q8BHN3	reviewed	GANAB_MOUSE	Neutral alpha-glucosidase AB (EC 3.2.1.207) (Alpha-glucosidase 2) (Glucosidase II subunit alpha)	Ganab G2an Kiaa0088	944	0.222	0.57375	0.20925	0.669	9.23812	6.5931	11.8831	8.42451	6.2287	10.6203	13.3278	9.51183	17.1438	12.154	8.98612	15.3219	-0.133007	0.183324	0.655655	8	8	16	glucosidase II complex [GO:0017177]
A1A4T2	A1A4T2	unreviewed	A1A4T2_MOUSE	Alpha glucosidase 2 alpha neutral subunit	Ganab	966	0.222	0.57375	0.20925	0.669	9.23812	6.5931	11.8831	8.42451	6.2287	10.6203	13.3278	9.51183	17.1438	12.154	8.98612	15.3219	-0.133007	0.183324	0.655655	8	8	16	basolateral plasma membrane [GO:0016323]; lateral plasma membrane [GO:0016328]
E9Q8N8	E9Q8N8	unreviewed	E9Q8N8_MOUSE	Anion exchange protein	Slc4a4	1094	0.15075	0.27575	0.14275	0.3315	17.467	14.7828	20.1513	15.9113	10.6831	21.1394	25.1996	21.327	29.0722	22.9551	15.4125	30.4977	-0.134586	0.210206	0.616303	8	8	16	endoplasmic reticulum [GO:0005783]; mitochondrial inner membrane [GO:0005743]; mitochondrial matrix [GO:0005759]; mitochondrion [GO:0005739]
Q8QZT1	Q8QZT1	reviewed	THIL_MOUSE	Acetyl-CoA acetyltransferase, mitochondrial (EC 2.3.1.9) (Acetoacetyl-CoA thiolase)	Acat1	424	0.0705	0.13625	0.06875	0.14925	36.104	29.2398	42.9681	33.745	28.9337	38.5564	52.087	42.1842	61.9898	48.6838	41.7425	55.6251	-0.0974827	0.226719	0.593309	8	8	16	mitochondrial inner membrane [GO:0005743]; mitochondrial membrane [GO:0031966]; mitochondrial respiratory chain complex IV [GO:0005751]; mitochondrion [GO:0005739]
Q9CPQ1	Q9CPQ1	reviewed	COX6C_MOUSE	Cytochrome c oxidase subunit 6C (Cytochrome c oxidase polypeptide VIc)	Cox6c	76	0.061	0.1295	0.063	0.13225	38.6739	33.1034	44.2444	37.7842	32.5511	43.0173	55.7947	47.7581	63.8312	54.5111	46.9613	62.0609	-0.0335774	0.0804507	0.830901	8	8	16	actin cytoskeleton [GO:0015629]; cell junction [GO:0030054]; cell projection [GO:0042995]; cell-cell junction [GO:0005911]; cortical actin cytoskeleton [GO:0030864]; cortical cytoskeleton [GO:0030863]; cytoplasm [GO:0005737]; focal adhesion [GO:0005925]; neuron projection [GO:0043005]; nucleus [GO:0005634]; perinuclear region of cytoplasm [GO:0048471]; plasma membrane [GO:0005886]; protein-contai…
P57780	P57780	reviewed	ACTN4_MOUSE	Alpha-actinin-4 (Non-muscle alpha-actinin 4)	Actn4	912	0.1775	0.355	0.214	0.35625	13.8039	12.5191	15.0887	13.0104	10.6645	15.3564	19.9148	18.0612	21.7684	18.7701	15.3856	22.1546	-0.0854063	0.242125	0.572631	8	8	16	actin cytoskeleton [GO:0015629]; nucleus [GO:0005634]; perinuclear region of cytoplasm [GO:0048471]; ribonucleoprotein complex [GO:1990904]
A0A1L1SV25	A0A1L1SV25	unreviewed	A0A1L1SV25_MOUSE	Alpha-actinin-4 (Non-muscle alpha-actinin 4)	Actn4	932	0.1775	0.355	0.214	0.35625	13.8039	12.5191	15.0887	13.0104	10.6645	15.3564	19.9148	18.0612	21.7684	18.7701	15.3856	22.1546	-0.0854063	0.242125	0.572631	8	8	16	brush border [GO:0005903]; cytoplasm [GO:0005737]; cytoskeleton [GO:0005856]
Q3ULT2	Q3ULT2	unreviewed	Q3ULT2_MOUSE	Alpha-actinin-4 (Non-muscle alpha-actinin 4)	Actn4	912	0.1775	0.355	0.214	0.35625	13.8039	12.5191	15.0887	13.0104	10.6645	15.3564	19.9148	18.0612	21.7684	18.7701	15.3856	22.1546	-0.0854063	0.242125	0.572631	8	8	16	cortical endoplasmic reticulum [GO:0032541]; cytoplasmic side of apical plasma membrane [GO:0098592]; endoplasmic reticulum membrane [GO:0005789]; endoplasmic reticulum-plasma membrane contact site [GO:0140268]; membrane [GO:0016020]; plasma membrane [GO:0005886]
Q80X80	Q80X80	reviewed	C2C2L_MOUSE	Phospholipid transfer protein C2CD2L (C2 domain-containing protein 2-like) (Transmembrane protein 24)	C2cd2l Tmem24	706	0.19525	0.482	0.209	0.53275	10.7993	9.0482	12.5503	9.79633	8.72939	10.8633	15.5801	13.0538	18.1063	14.1331	12.5938	15.6724	-0.140621	0.464562	0.343113	8	8	16	membrane [GO:0016020]
Q3U590	Q3U590	unreviewed	Q3U590_MOUSE	C2 domain-containing protein	C2cd2l Tmem24	706	0.19525	0.482	0.209	0.53275	10.7993	9.0482	12.5503	9.79633	8.72939	10.8633	15.5801	13.0538	18.1063	14.1331	12.5938	15.6724	-0.140621	0.464562	0.343113	8	8	16
Q9DBJ2	Q9DBJ2	unreviewed	Q9DBJ2_MOUSE	C2 domain-containing protein	C2cd2l Tmem24	674	0.19525	0.482	0.209	0.53275	10.7993	9.0482	12.5503	9.79633	8.72939	10.8633	15.5801	13.0538	18.1063	14.1331	12.5938	15.6724	-0.140621	0.464562	0.343113	8	8	16	axon terminus [GO:0043679]; cytoplasm [GO:0005737]; cytoplasmic side of membrane [GO:0098562]; cytosol [GO:0005829]; membrane [GO:0016020]; ryanodine receptor complex [GO:1990425]; sarcoplasmic reticulum [GO:0016529]; sarcoplasmic reticulum membrane [GO:0033017]; synapse [GO:0045202]; Z disc [GO:0030018]
P26883	P26883	reviewed	FKB1A_MOUSE	Peptidyl-prolyl cis-trans isomerase FKBP1A (PPIase FKBP1A) (EC 5.2.1.8) (12 kDa FK506-binding protein) (12 kDa FKBP) (FKBP-12) (Calstabin-1) (FK506-binding protein 1A) (FKBP-1A) (Immunophilin FKBP12) (Rotamase)	Fkbp1a Fkbp1	108	0.154	0.39	0.11875	0.4195	13.4172	11.7974	15.037	13.5774	10.5324	16.6225	19.357	17.02	21.6939	19.5881	15.195	23.9812	0.0171264	0.0298503	0.933576	8	8	16	actomyosin [GO:0042641]; bicellular tight junction [GO:0005923]; centrosome [GO:0005813]; cytosol [GO:0005829]; endoplasmic reticulum exit site [GO:0070971]; endosome [GO:0005768]; extracellular exosome [GO:0070062]; Flemming body [GO:0090543]; immunological synapse [GO:0001772]; melanosome [GO:0042470]; myelin sheath [GO:0043209]
Q9WU78-3	Q9WU78	reviewed	PDC6I_MOUSE	Programmed cell death 6-interacting protein (ALG-2-interacting protein 1) (ALG-2-interacting protein X) (E2F1-inducible protein) (Eig2)	Pdcd6ip Aip1 Alix	869	0.252	0.59225	0.2735	0.575	8.59261	7.02211	10.1631	8.61871	6.18151	11.0559	12.3965	10.1308	14.6623	12.4342	8.91804	15.9503	0.00437522	0.00554991	0.987302	8	8	16	cytoskeleton [GO:0005856]; growth cone [GO:0030426]; myofibril [GO:0030016]; striated muscle thin filament [GO:0005865]; synapse [GO:0045202]
Q9JKK7	Q9JKK7	reviewed	TMOD2_MOUSE	Tropomodulin-2 (Neuronal tropomodulin) (N-Tmod)	Tmod2	351	0.25525	0.4575	0.213	0.4725	10.2757	8.05722	12.4943	10.6245	9.35418	11.8948	14.8248	11.6241	18.0254	15.3279	13.4952	17.1606	0.0481501	0.0961729	0.801359	8	8	16	axon terminus [GO:0043679]; cell projection [GO:0042995]; collagen-containing extracellular matrix [GO:0062023]; cytoplasm [GO:0005737]; dendrite [GO:0030425]; endothelial microparticle [GO:0072563]; external side of plasma membrane [GO:0009897]; extracellular space [GO:0005615]; intercalated disc [GO:0014704]; neuronal cell body [GO:0043025]; perikaryon [GO:0043204]; sarcolemma [GO:0042383]; syn…
P48036	P48036	reviewed	ANXA5_MOUSE	Annexin A5 (Anchorin CII) (Annexin V) (Annexin-5) (Calphobindin I) (CPB-I) (Endonexin II) (Lipocortin V) (Placental anticoagulant protein 4) (PP4) (Placental anticoagulant protein I) (PAP-I) (Thromboplastin inhibitor) (Vascular anticoagulant-alpha) (VAC-alpha)	Anxa5 Anx5	319	0.153	0.36275	0.16375	0.38375	14.2107	12.3341	16.0874	13.3477	11.9874	14.7079	20.5017	17.7943	23.2092	19.2566	17.2942	21.2191	-0.0903911	0.323489	0.474801	8	8	16	perinuclear region of cytoplasm [GO:0048471]; polysome [GO:0005844]
Q9WUK2-2	Q9WUK2	reviewed	IF4H_MOUSE	Eukaryotic translation initiation factor 4H (eIF-4H) (Williams-Beuren syndrome chromosomal region 1 protein homolog)	Eif4h Wbscr1	248	0.384	0.72825	0.3945	0.71625	6.22347	5.09526	7.35167	6.26718	4.70287	7.83149	8.97856	7.35091	10.6062	9.04163	6.78481	11.2985	0.010099	0.0141907	0.967853	8	8	16	perinuclear region of cytoplasm [GO:0048471]; polysome [GO:0005844]
Q9WUK2	Q9WUK2	reviewed	IF4H_MOUSE	Eukaryotic translation initiation factor 4H (eIF-4H) (Williams-Beuren syndrome chromosomal region 1 protein homolog)	Eif4h Wbscr1	248	0.384	0.72825	0.3945	0.71625	6.22347	5.09526	7.35167	6.26718	4.70287	7.83149	8.97856	7.35091	10.6062	9.04163	6.78481	11.2985	0.010099	0.0141907	0.967853	8	8	16	perinuclear region of cytoplasm [GO:0048471]
Q3TG58	Q3TG58	unreviewed	Q3TG58_MOUSE	Eukaryotic translation initiation factor 4H	Eif4h Wbscr1	228	0.384	0.72825	0.3945	0.71625	6.22347	5.09526	7.35167	6.26718	4.70287	7.83149	8.97856	7.35091	10.6062	9.04163	6.78481	11.2985	0.010099	0.0141907	0.967853	8	8	16	perinuclear region of cytoplasm [GO:0048471]
Q3V244	Q3V244	unreviewed	Q3V244_MOUSE	Eukaryotic translation initiation factor 4H	Eif4h Wbscr1	248	0.384	0.72825	0.3945	0.71625	6.22347	5.09526	7.35167	6.26718	4.70287	7.83149	8.97856	7.35091	10.6062	9.04163	6.78481	11.2985	0.010099	0.0141907	0.967853	8	8	16	perinuclear region of cytoplasm [GO:0048471]
Q564E5	Q564E5	unreviewed	Q564E5_MOUSE	Eukaryotic translation initiation factor 4H	Eif4h Wbscr1	248	0.384	0.72825	0.3945	0.71625	6.22347	5.09526	7.35167	6.26718	4.70287	7.83149	8.97856	7.35091	10.6062	9.04163	6.78481	11.2985	0.010099	0.0141907	0.967853	8	8	16	perinuclear region of cytoplasm [GO:0048471]
Q80U88	Q80U88	unreviewed	Q80U88_MOUSE	Eukaryotic translation initiation factor 4H	mKIAA0038	230	0.384	0.72825	0.3945	0.71625	6.22347	5.09526	7.35167	6.26718	4.70287	7.83149	8.97856	7.35091	10.6062	9.04163	6.78481	11.2985	0.010099	0.0141907	0.967853	8	8	16	cytoplasm [GO:0005737]; microtubule [GO:0005874]
E9PZ43	E9PZ43	unreviewed	E9PZ43_MOUSE	Microtubule-associated protein	Map4 Mtap4	933	0.26975	0.6615	0.234	0.74125	7.73267	6.49233	8.973	7.68684	5.22255	10.1511	11.1559	9.36645	12.9453	11.0898	7.53455	14.645	-0.00857489	0.0103289	0.976497	8	8	16	actin cytoskeleton [GO:0015629]; adherens junction [GO:0005912]; cytoplasm [GO:0005737]; cytosol [GO:0005829]; focal adhesion [GO:0005925]; nucleus [GO:0005634]; phagocytic vesicle [GO:0045335]; plasma membrane [GO:0005886]; stress fiber [GO:0001725]
Q62523	Q62523	reviewed	ZYX_MOUSE	Zyxin	Zyx	564	0.239	0.8695	0.26075	0.80275	6.98079	3.97692	9.98466	7.12323	4.49249	9.75396	10.0712	5.73749	14.4048	10.2766	6.4813	14.072	0.0291406	0.0226544	0.949174	8	8	16
Q7TQE2	Q7TQE2	unreviewed	Q7TQE2_MOUSE	Zyxin	Zyx	533	0.239	0.8695	0.26075	0.80275	6.98079	3.97692	9.98466	7.12323	4.49249	9.75396	10.0712	5.73749	14.4048	10.2766	6.4813	14.072	0.0291406	0.0226544	0.949174	8	8	16
Q8CBM0	Q8CBM0	unreviewed	Q8CBM0_MOUSE	Zyxin	Zyx	564	0.239	0.8695	0.26075	0.80275	6.98079	3.97692	9.98466	7.12323	4.49249	9.75396	10.0712	5.73749	14.4048	10.2766	6.4813	14.072	0.0291406	0.0226544	0.949174	8	8	16
Q8CD55	Q8CD55	unreviewed	Q8CD55_MOUSE	Zyxin	Zyx	508	0.239	0.8695	0.26075	0.80275	6.98079	3.97692	9.98466	7.12323	4.49249	9.75396	10.0712	5.73749	14.4048	10.2766	6.4813	14.072	0.0291406	0.0226544	0.949174	8	8	16	glutamatergic synapse [GO:0098978]; mitochondrial outer membrane [GO:0005741]; mitochondrion [GO:0005739]; peroxisomal membrane [GO:0005778]; postsynapse [GO:0098794]; postsynaptic membrane [GO:0045211]
Q9D5T0	Q9D5T0	reviewed	ATAD1_MOUSE	Outer mitochondrial transmembrane helix translocase (EC 7.4.2.-) (ATPase family AAA domain-containing protein 1) (Thorase)	Atad1	361	0.3265	0.99925	0.368	0.95475	5.54336	3.58386	7.50286	5.32184	4.25527	6.38842	7.99738	5.17042	10.8243	7.6778	6.13905	9.21654	-0.058835	0.0674429	0.856164	8	8	16
A0A494BAB5	A0A494BAB5	unreviewed	A0A494BAB5_MOUSE	Outer mitochondrial transmembrane helix translocase	Atad1	276	0.3265	0.99925	0.368	0.95475	5.54336	3.58386	7.50286	5.32184	4.25527	6.38842	7.99738	5.17042	10.8243	7.6778	6.13905	9.21654	-0.058835	0.0674429	0.856164	8	8	16	cytoplasm [GO:0005737]; dendrite [GO:0030425]; dendrite cytoplasm [GO:0032839]; glutamatergic synapse [GO:0098978]; neuronal cell body [GO:0043025]; nucleus [GO:0005634]; postsynapse [GO:0098794]; postsynaptic density [GO:0014069]
P42669	P42669	reviewed	PURA_MOUSE	Transcriptional activator protein Pur-alpha (Purine-rich single-stranded DNA-binding protein alpha)	Pura	321	0.10375	0.206	0.1015	0.23375	23.9695	20.7296	27.2094	21.8786	19.1448	24.6123	34.5807	29.9065	39.2549	31.5641	27.6202	35.508	-0.131683	0.469904	0.338919	8	8	16	mitochondrion [GO:0005739]
Q9CWE0	Q9CWE0	reviewed	MFR1L_MOUSE	Mitochondrial fission regulator 1-like	Mtfr1l Fam54b	289	0.15625	0.36625	0.15675	0.39625	14.0764	11.6639	16.4889	13.208	11.4783	14.9377	20.3079	16.8274	23.7884	19.0551	16.5596	21.5505	-0.0918691	0.237946	0.578168	8	8	16	cytoplasm [GO:0005737]; cytosol [GO:0005829]; Golgi apparatus [GO:0005794]; microtubule [GO:0005874]; microtubule bundle [GO:0097427]; microtubule organizing center [GO:0005815]; mitochondrion [GO:0005739]; mitotic spindle [GO:0072686]; myelin sheath [GO:0043209]; nucleus [GO:0005634]; perinuclear region of cytoplasm [GO:0048471]; postsynaptic Golgi apparatus [GO:0150051]
Q7TQD2	Q7TQD2	reviewed	TPPP_MOUSE	Tubulin polymerization-promoting protein (TPPP) (EC 3.6.5.-) (25 kDa brain-specific protein) (TPPP/p25) (p25-alpha)	Tppp	218	0.10175	0.1905	0.1035	0.213	25.5264	22.5996	28.4532	23.3485	21.0505	25.6466	36.8268	32.6044	41.0493	33.6848	30.3694	37.0002	-0.128659	0.59494	0.254133	8	8	16	cytosol [GO:0005829]; Golgi apparatus [GO:0005794]; microtubule [GO:0005874]; microtubule bundle [GO:0097427]; mitochondrion [GO:0005739]; mitotic spindle [GO:0072686]; nucleus [GO:0005634]; perinuclear region of cytoplasm [GO:0048471]
Q3URG1	Q3URG1	unreviewed	Q3URG1_MOUSE	Tubulin polymerization-promoting protein	Tppp	218	0.10175	0.1905	0.1035	0.213	25.5264	22.5996	28.4532	23.3485	21.0505	25.6466	36.8268	32.6044	41.0493	33.6848	30.3694	37.0002	-0.128659	0.59494	0.254133	8	8	16	actomyosin [GO:0042641]; brush border [GO:0005903]; cytoplasm [GO:0005737]; cytoskeleton [GO:0005856]; endoplasmic reticulum-Golgi intermediate compartment [GO:0005793]; Golgi membrane [GO:0000139]; microtubule organizing center [GO:0005815]; myosin filament [GO:0032982]; myosin II complex [GO:0016460]; phagocytic vesicle [GO:0045335]; trans-Golgi network [GO:0005802]
Q9JMH9-6	Q9JMH9	reviewed	MY18A_MOUSE	Unconventional myosin-XVIIIa (Molecule associated with JAK3 N-terminus) (MAJN) (Myosin containing a PDZ domain) (Surfactant protein receptor SP-R210) (SP-R210)	Myo18a Myspdz	2050	0.28025	0.59925	0.24675	1.8585	8.22026	6.50373	9.93679	6.34779	1.37554	11.3201	11.8593	9.3829	14.3358	9.15793	1.98448	16.3314	-0.372929	0.3052	0.495222	8	8	16	myosin complex [GO:0016459]
B2RRE2	B2RRE2	unreviewed	B2RRE2_MOUSE	Myo18a protein (Myosin XVIIIA)	Myo18a	2047	0.28025	0.59925	0.24675	1.8585	8.22026	6.50373	9.93679	6.34779	1.37554	11.3201	11.8593	9.3829	14.3358	9.15793	1.98448	16.3314	-0.372929	0.3052	0.495222	8	8	16	collagen-containing extracellular matrix [GO:0062023]; endosome lumen [GO:0031904]; endosome membrane [GO:0010008]; extracellular space [GO:0005615]; GABA-ergic synapse [GO:0098982]; lysosomal membrane [GO:0005765]; lysosome [GO:0005764]; melanosome [GO:0042470]; membrane raft [GO:0045121]; mitochondrion [GO:0005739]; presynaptic endosome [GO:0098830]
P18242	P18242	reviewed	CATD_MOUSE	Cathepsin D (EC 3.4.23.5)	Ctsd	410	0.2395	0.60675	0.26125	0.6225	8.56108	7.44696	9.67519	8.14125	7.21666	9.06584	12.351	10.7437	13.9584	11.7453	10.4114	13.0792	-0.0725422	0.23534	0.581648	8	8	16	extracellular region [GO:0005576]; lysosome [GO:0005764]
Q3TWR6	Q3TWR6	unreviewed	Q3TWR6_MOUSE	Cathepsin D (EC 3.4.23.5)	Ctsd	410	0.2395	0.60675	0.26125	0.6225	8.56108	7.44696	9.67519	8.14125	7.21666	9.06584	12.351	10.7437	13.9584	11.7453	10.4114	13.0792	-0.0725422	0.23534	0.581648	8	8	16	extracellular region [GO:0005576]; lysosome [GO:0005764]
Q3U651	Q3U651	unreviewed	Q3U651_MOUSE	Cathepsin D (EC 3.4.23.5)	Ctsd	410	0.2395	0.60675	0.26125	0.6225	8.56108	7.44696	9.67519	8.14125	7.21666	9.06584	12.351	10.7437	13.9584	11.7453	10.4114	13.0792	-0.0725422	0.23534	0.581648	8	8	16	extracellular region [GO:0005576]; lysosome [GO:0005764]
Q3U7P0	Q3U7P0	unreviewed	Q3U7P0_MOUSE	Cathepsin D (EC 3.4.23.5)	Ctsd	410	0.2395	0.60675	0.26125	0.6225	8.56108	7.44696	9.67519	8.14125	7.21666	9.06584	12.351	10.7437	13.9584	11.7453	10.4114	13.0792	-0.0725422	0.23534	0.581648	8	8	16	endosome membrane [GO:0010008]; extracellular region [GO:0005576]; lysosomal membrane [GO:0005765]; membrane raft [GO:0045121]
Q3UCD9	Q3UCD9	unreviewed	Q3UCD9_MOUSE	Cathepsin D (EC 3.4.23.5)	Ctsd	410	0.2395	0.60675	0.26125	0.6225	8.56108	7.44696	9.67519	8.14125	7.21666	9.06584	12.351	10.7437	13.9584	11.7453	10.4114	13.0792	-0.0725422	0.23534	0.581648	8	8	16
Q8C243	Q8C243	unreviewed	Q8C243_MOUSE	Cathepsin D (EC 3.4.23.5)	Ctsd	445	0.2395	0.60675	0.26125	0.6225	8.56108	7.44696	9.67519	8.14125	7.21666	9.06584	12.351	10.7437	13.9584	11.7453	10.4114	13.0792	-0.0725422	0.23534	0.581648	8	8	16	mitochondrial respiratory chain complex I [GO:0005747]
G5E814	G5E814	unreviewed	G5E814_MOUSE	NADH dehydrogenase [ubiquinone] 1 alpha subcomplex subunit 11 (Complex I-B14.7) (NADH-ubiquinone oxidoreductase subunit B14.7)	Ndufa11	143	0.0895	0.1955	0.09775	0.19275	25.8573	21.7041	30.0106	25.644	21.1248	30.1632	37.3043	31.3124	43.2961	36.9965	30.4766	43.5163	-0.011953	0.0220532	0.950488	8	8	16	actin cytoskeleton [GO:0015629]; cortical actin cytoskeleton [GO:0030864]; cytoplasm [GO:0005737]
Q9R0P5	Q9R0P5	reviewed	DEST_MOUSE	Destrin (Actin-depolymerizing factor) (ADF) (Sid 23)	Dstn Dsn Sid23	165	0.17	0.419	0.1585	0.44075	12.4136	10.4525	14.3747	12.1929	10.1574	14.2284	17.909	15.0797	20.7382	17.5906	14.654	20.5273	-0.0258746	0.0518741	0.887413	8	8	16	actin cytoskeleton [GO:0015629]
Q4FK36	Q4FK36	unreviewed	Q4FK36_MOUSE	Destrin (Actin-depolymerizing factor)	Dstn	165	0.17	0.419	0.1585	0.44075	12.4136	10.4525	14.3747	12.1929	10.1574	14.2284	17.909	15.0797	20.7382	17.5906	14.654	20.5273	-0.0258746	0.0518741	0.887413	8	8	16	cytoskeleton [GO:0005856]; cytosol [GO:0005829]
D3YZP9	D3YZP9	reviewed	CCDC6_MOUSE	Coiled-coil domain-containing protein 6	Ccdc6	469	0.30325	0.79175	0.2715	0.731	6.55788	5.30382	7.81193	7.21211	5.99374	8.43048	9.46101	7.65179	11.2702	10.4049	8.64714	12.1626	0.137193	0.325543	0.47256	8	8	16	cellular anatomical entity [GO:0110165]
A0A571BDG0	A0A571BDG0	unreviewed	A0A571BDG0_MOUSE	SRC kinase signaling inhibitor 1	Srcin1	1225	0.20875	0.38475	0.19175	0.41975	12.4689	9.80593	15.132	12.0357	9.59919	14.4722	17.9889	14.147	21.8308	17.3638	13.8487	20.8789	-0.0510213	0.0832603	0.825543	8	8	16	mitochondrial inner membrane [GO:0005743]; mitochondrion [GO:0005739]; ubiquinone biosynthesis complex [GO:0110142]
Q8K1Z0	Q8K1Z0	reviewed	COQ9_MOUSE	Ubiquinone biosynthesis protein COQ9, mitochondrial	Coq9	313	0.16525	0.43475	0.1275	0.43775	12.1768	10.2069	14.1467	12.9728	9.41883	16.5268	17.5674	14.7254	20.4094	18.7158	13.5885	23.8431	0.0913564	0.146196	0.714174	8	8	16	mitochondrion [GO:0005739]
F6SFF5	F6SFF5	unreviewed	F6SFF5_MOUSE	Ubiquinone biosynthesis protein	Coq9	270	0.16525	0.43475	0.1275	0.43775	12.1768	10.2069	14.1467	12.9728	9.41883	16.5268	17.5674	14.7254	20.4094	18.7158	13.5885	23.8431	0.0913564	0.146196	0.714174	8	8	16	axon [GO:0030424]; centrosome [GO:0005813]; cytoplasm [GO:0005737]; endomembrane system [GO:0012505]; membrane [GO:0016020]; neuromuscular junction [GO:0031594]; nuclear lamina [GO:0005652]; nucleoplasm [GO:0005654]; nucleus [GO:0005634]; plasma membrane [GO:0005886]; presynapse [GO:0098793]; presynaptic active zone membrane [GO:0048787]; presynaptic membrane [GO:0042734]; SNARE complex [GO:00312…
P61264	P61264	reviewed	STX1B_MOUSE	Syntaxin-1B	Stx1b Stx1b1 Stx1b2	288	0.08475	0.1685	0.08925	0.1715	29.349	24.8644	33.8337	28.5758	24.664	32.4875	42.3417	35.8717	48.8117	41.2261	35.5826	46.8696	-0.0385217	0.0910261	0.810912	8	8	16	cell projection [GO:0042995]; cytoplasm [GO:0005737]; membrane [GO:0016020]; microtubule [GO:0005874]
A0A0A0MQA6	A0A0A0MQA6	unreviewed	A0A0A0MQA6_MOUSE	Microtubule-actin crosslinking factor 1	Macf1	5328	0.3585	0.74025	0.38375	0.78925	6.34375	5.47985	7.20765	5.95462	4.56014	7.34909	9.15209	7.90575	10.3984	8.5907	6.5789	10.6025	-0.0913263	0.183834	0.654886	8	8	16	cell projection [GO:0042995]; cytoplasm [GO:0005737]; membrane [GO:0016020]; microtubule [GO:0005874]
A0A571BF93	A0A571BF93	unreviewed	A0A571BF93_MOUSE	Microtubule-actin crosslinking factor 1	Macf1	5323	0.3585	0.74025	0.38375	0.78925	6.34375	5.47985	7.20765	5.95462	4.56014	7.34909	9.15209	7.90575	10.3984	8.5907	6.5789	10.6025	-0.0913263	0.183834	0.654886	8	8	16	cell projection [GO:0042995]; cytoplasm [GO:0005737]; membrane [GO:0016020]; microtubule [GO:0005874]
E9PVY8	B1ARU4	unreviewed	B1ARU4_MOUSE	Microtubule-actin crosslinking factor 1	Macf1	7355	0.3585	0.74025	0.38375	0.78925	6.34375	5.47985	7.20765	5.95462	4.56014	7.34909	9.15209	7.90575	10.3984	8.5907	6.5789	10.6025	-0.0913263	0.183834	0.654886	8	8	16	cell projection [GO:0042995]; cytoplasm [GO:0005737]; membrane [GO:0016020]; microtubule [GO:0005874]
F7ACR9	F7ACR9	unreviewed	F7ACR9_MOUSE	Microtubule-actin crosslinking factor 1	Macf1	5333	0.3585	0.74025	0.38375	0.78925	6.34375	5.47985	7.20765	5.95462	4.56014	7.34909	9.15209	7.90575	10.3984	8.5907	6.5789	10.6025	-0.0913263	0.183834	0.654886	8	8	16	axon cytoplasm [GO:1904115]; cytoplasm [GO:0005737]; late endosome membrane [GO:0031902]; lysosomal membrane [GO:0005765]; midbody [GO:0030496]; spindle midzone [GO:0051233]; synapse [GO:0045202]
Q8VEH3	Q8VEH3	reviewed	ARL8A_MOUSE	ADP-ribosylation factor-like protein 8A (ADP-ribosylation factor-like protein 10B) (Novel small G protein indispensable for equal chromosome segregation 2)	Arl8a Arl10b Gie2	186	0.25	0.834	0.27425	0.941	6.80763	5.14544	8.46983	6.19897	3.99913	8.3988	9.82134	7.4233	12.2194	8.94322	5.76953	12.1169	-0.135126	0.168556	0.678335	8	8	16	axon [GO:0030424]; late endosome membrane [GO:0031902]; lysosomal membrane [GO:0005765]; spindle [GO:0005819]
F6QKK2	F6QKK2	unreviewed	F6QKK2_MOUSE	ADP-ribosylation factor-like 8A	Arl8a	165	0.25	0.834	0.27425	0.941	6.80763	5.14544	8.46983	6.19897	3.99913	8.3988	9.82134	7.4233	12.2194	8.94322	5.76953	12.1169	-0.135126	0.168556	0.678335	8	8	16	anchoring junction [GO:0070161]; axon [GO:0030424]; cytoplasm [GO:0005737]; cytosol [GO:0005829]; dendrite [GO:0030425]; endomembrane system [GO:0012505]; filopodium [GO:0030175]; growth cone [GO:0030426]; lamellipodium [GO:0030027]; membrane [GO:0016020]; neuronal cell body [GO:0043025]; perikaryon [GO:0043204]
Q9D394-3	Q9D394	reviewed	RUFY3_MOUSE	Protein RUFY3 (Rap2-interacting protein x) (RIPx) (Single axon-regulated protein 1) (Singar1)	Rufy3 D5Bwg0860e Ripx	469	0.3915	0.91025	0.43	1.0365	5.32308	4.30483	6.34132	4.68914	3.55366	5.82462	7.67958	6.21055	9.1486	6.765	5.12685	8.40315	-0.182936	0.373585	0.423072	8	8	16	anchoring junction [GO:0070161]; axon [GO:0030424]; cytoplasm [GO:0005737]; cytosol [GO:0005829]; dendrite [GO:0030425]; endomembrane system [GO:0012505]; filopodium [GO:0030175]; growth cone [GO:0030426]; lamellipodium [GO:0030027]; membrane [GO:0016020]; neuronal cell body [GO:0043025]; perikaryon [GO:0043204]
Q9D394-4	Q9D394	reviewed	RUFY3_MOUSE	Protein RUFY3 (Rap2-interacting protein x) (RIPx) (Single axon-regulated protein 1) (Singar1)	Rufy3 D5Bwg0860e Ripx	469	0.3915	0.91025	0.43	1.0365	5.32308	4.30483	6.34132	4.68914	3.55366	5.82462	7.67958	6.21055	9.1486	6.765	5.12685	8.40315	-0.182936	0.373585	0.423072	8	8	16	anchoring junction [GO:0070161]; axon [GO:0030424]; cytoplasm [GO:0005737]; cytosol [GO:0005829]; dendrite [GO:0030425]; endomembrane system [GO:0012505]; filopodium [GO:0030175]; growth cone [GO:0030426]; lamellipodium [GO:0030027]; membrane [GO:0016020]; neuronal cell body [GO:0043025]; perikaryon [GO:0043204]
Q9D394	Q9D394	reviewed	RUFY3_MOUSE	Protein RUFY3 (Rap2-interacting protein x) (RIPx) (Single axon-regulated protein 1) (Singar1)	Rufy3 D5Bwg0860e Ripx	469	0.3915	0.91025	0.43	1.0365	5.32308	4.30483	6.34132	4.68914	3.55366	5.82462	7.67958	6.21055	9.1486	6.765	5.12685	8.40315	-0.182936	0.373585	0.423072	8	8	16	mitochondrial inner membrane [GO:0005743]; mitochondrial intermembrane space [GO:0005758]; mitochondrial respiratory chain complex I [GO:0005747]; mitochondrion [GO:0005739]
Q9DCJ5	Q9DCJ5	reviewed	NDUA8_MOUSE	NADH dehydrogenase [ubiquinone] 1 alpha subcomplex subunit 8 (Complex I-19kD) (CI-19kD) (Complex I-PGIV) (CI-PGIV) (NADH-ubiquinone oxidoreductase 19 kDa subunit)	Ndufa8	172	0.0575	0.11775	0.05725	0.13025	42.243	35.0381	49.4479	39.1509	30.1028	48.199	60.9437	50.5492	71.3383	56.4828	43.4292	69.5365	-0.109666	0.212763	0.612684	8	8	16	mitochondrial intermembrane space [GO:0005758]; respirasome [GO:0070469]
A0A1S6GWI0	A0A1S6GWI0	unreviewed	A0A1S6GWI0_MOUSE	NADH dehydrogenase [ubiquinone] 1 alpha subcomplex subunit 8 (Complex I-19kD) (NADH-ubiquinone oxidoreductase 19 kDa subunit)	Ndufa8	206	0.0575	0.11775	0.05725	0.13025	42.243	35.0381	49.4479	39.1509	30.1028	48.199	60.9437	50.5492	71.3383	56.4828	43.4292	69.5365	-0.109666	0.212763	0.612684	8	8	16	dense body [GO:0097433]; focal adhesion [GO:0005925]; plasma membrane [GO:0005886]
Q3UBP6	Q3UBP6	unreviewed	Q3UBP6_MOUSE	Actin, cytoplasmic 1	Actb	375	0.102	0.23575	0.0925	0.256	21.6974	19.3334	24.0613	20.7739	18.3702	23.1776	31.3027	27.8922	34.7132	29.9704	26.5027	33.4382	-0.0627468	0.219247	0.603605	8	8	16	endoplasmic reticulum [GO:0005783]; mitochondrial fatty acid beta-oxidation multienzyme complex [GO:0016507]; mitochondrial inner membrane [GO:0005743]; mitochondrial nucleoid [GO:0042645]; mitochondrial outer membrane [GO:0005741]; mitochondrion [GO:0005739]
Q99JY0	Q99JY0	reviewed	ECHB_MOUSE	Trifunctional enzyme subunit beta, mitochondrial (TP-beta) [Includes: 3-ketoacyl-CoA thiolase (EC 2.3.1.155) (EC 2.3.1.16) (Acetyl-CoA acyltransferase) (Beta-ketothiolase)]	Hadhb	475	0.18275	0.45475	0.1785	0.44925	11.5278	9.13036	13.9252	11.8543	8.38462	15.3239	16.6311	13.1723	20.0899	17.1021	12.0964	22.1077	0.0402876	0.0514019	0.888379	8	8	16	axon [GO:0030424]; axon cytoplasm [GO:1904115]; cytolytic granule membrane [GO:0101004]; cytoplasm [GO:0005737]; cytosol [GO:0005829]; late endosome membrane [GO:0031902]; lysosomal membrane [GO:0005765]; lysosome [GO:0005764]; midbody [GO:0030496]; spindle midzone [GO:0051233]; synapse [GO:0045202]
Q9CQW2	Q9CQW2	reviewed	ARL8B_MOUSE	ADP-ribosylation factor-like protein 8B (EC 3.6.5.2) (ADP-ribosylation factor-like protein 10C) (Novel small G protein indispensable for equal chromosome segregation 1)	Arl8b Arl10c Gie1	186	0.25575	0.848	0.30575	0.9375	6.68323	5.00594	8.36052	5.95666	3.89446	8.01886	9.64187	7.22205	12.0617	8.59364	5.61851	11.5688	-0.166043	0.218676	0.6044	8	8	16	endoplasmic reticulum [GO:0005783]; endoplasmic reticulum membrane [GO:0005789]; Golgi apparatus [GO:0005794]
Q8BH80	Q8BH80	unreviewed	Q8BH80_MOUSE	Vesicle-associated membrane protein, associated protein B and C	Vapb	243	0.2945	0.67525	0.3015	0.69475	7.37485	6.23187	8.51783	7.20556	5.7372	8.67393	10.6397	8.99069	12.2886	10.3954	8.27702	12.5138	-0.0335028	0.06127	0.86842	8	8	16	axolemma [GO:0030673]; axon terminus [GO:0043679]; calyx of Held [GO:0044305]; cell surface [GO:0009986]; dendrite [GO:0030425]; dendrite membrane [GO:0032590]; neuron projection membrane [GO:0032589]; neuronal cell body [GO:0043025]; neuronal cell body membrane [GO:0032809]; postsynaptic membrane [GO:0045211]; presynaptic membrane [GO:0042734]; voltage-gated potassium channel complex [GO:0008076]
P15388-3	P15388	reviewed	KCNC1_MOUSE	Potassium voltage-gated channel subfamily C member 1 (NGK2) (Voltage-gated potassium channel subunit Kv3.1) (Voltage-gated potassium channel subunit Kv4)	Kcnc1	511	0.258	0.8125	0.244	0.76075	6.95865	4.93169	8.98562	7.3415	5.46771	9.21529	10.0392	7.11492	12.9635	10.5915	7.88824	13.2949	0.0772666	0.0979982	0.797998	8	8	16	axolemma [GO:0030673]; axon terminus [GO:0043679]; calyx of Held [GO:0044305]; cell surface [GO:0009986]; dendrite [GO:0030425]; dendrite membrane [GO:0032590]; neuron projection membrane [GO:0032589]; neuronal cell body [GO:0043025]; neuronal cell body membrane [GO:0032809]; postsynaptic membrane [GO:0045211]; presynaptic membrane [GO:0042734]; voltage-gated potassium channel complex [GO:0008076]
P15388	P15388	reviewed	KCNC1_MOUSE	Potassium voltage-gated channel subfamily C member 1 (NGK2) (Voltage-gated potassium channel subunit Kv3.1) (Voltage-gated potassium channel subunit Kv4)	Kcnc1	511	0.258	0.8125	0.244	0.76075	6.95865	4.93169	8.98562	7.3415	5.46771	9.21529	10.0392	7.11492	12.9635	10.5915	7.88824	13.2949	0.0772666	0.0979982	0.797998	8	8	16	voltage-gated potassium channel complex [GO:0008076]
Q3TR92	Q3TR92	unreviewed	Q3TR92_MOUSE	Ion transport domain-containing protein	Kcnc1	479	0.258	0.8125	0.244	0.76075	6.95865	4.93169	8.98562	7.3415	5.46771	9.21529	10.0392	7.11492	12.9635	10.5915	7.88824	13.2949	0.0772666	0.0979982	0.797998	8	8	16	voltage-gated potassium channel complex [GO:0008076]
Q3UHB6	Q3UHB6	unreviewed	Q3UHB6_MOUSE	Potassium voltage gated channel, Shaw-related subfamily, member 1	Kcnc1	511	0.258	0.8125	0.244	0.76075	6.95865	4.93169	8.98562	7.3415	5.46771	9.21529	10.0392	7.11492	12.9635	10.5915	7.88824	13.2949	0.0772666	0.0979982	0.797998	8	8	16	cytoplasmic side of mitochondrial outer membrane [GO:0032473]; mitochondrial outer membrane [GO:0005741]; mitochondrion [GO:0005739]
Q91WS0	Q91WS0	reviewed	CISD1_MOUSE	CDGSH iron-sulfur domain-containing protein 1 (Cysteine transaminase CISD1) (EC 2.6.1.3) (MitoNEET)	Cisd1 D10Ertd214e Zcd1	108	0.07975	0.1575	0.08275	0.179	31.2979	27.6238	34.9719	28.192	23.1009	33.2831	45.1533	39.8528	50.4538	40.6725	33.3275	48.0174	-0.150779	0.471769	0.337467	8	8	16	axon [GO:0030424]; cytoplasm [GO:0005737]; cytosol [GO:0005829]; dendrite [GO:0030425]; endoplasmic reticulum [GO:0005783]; Golgi apparatus [GO:0005794]; hippocampal mossy fiber [GO:0097457]; mitochondrial inner membrane [GO:0005743]; mitochondrial matrix [GO:0005759]; mitochondrial outer membrane [GO:0005741]; mitochondrion [GO:0005739]; nucleus [GO:0005634]; perinuclear region of cytoplasm [GO:…
Q922S4	Q922S4	reviewed	PDE2A_MOUSE	cGMP-dependent 3',5'-cyclic phosphodiesterase (EC 3.1.4.17) (Cyclic GMP-stimulated phosphodiesterase) (CGS-PDE) (cGSPDE)	Pde2a	939	0.2035	0.439	0.21025	0.46625	11.4397	9.3792	13.5003	10.7919	9.36435	12.2195	16.5041	13.5313	19.4768	15.5695	13.5099	17.629	-0.0841016	0.204074	0.625066	8	8	16	cytosol [GO:0005829]; mitochondrial inner membrane [GO:0005743]; mitochondrial outer membrane [GO:0005741]; nucleus [GO:0005634]; perinuclear region of cytoplasm [GO:0048471]; plasma membrane [GO:0005886]
A0A1B0GRJ9	A0A1B0GRJ9	unreviewed	A0A1B0GRJ9_MOUSE	Phosphodiesterase (EC 3.1.4.-)	Pde2a	945	0.2035	0.439	0.21025	0.46625	11.4397	9.3792	13.5003	10.7919	9.36435	12.2195	16.5041	13.5313	19.4768	15.5695	13.5099	17.629	-0.0841016	0.204074	0.625066	8	8	16
Q5PR72	Q5PR72	unreviewed	Q5PR72_MOUSE	Phosphodiesterase (EC 3.1.4.-)	Pde2a	935	0.2035	0.439	0.21025	0.46625	11.4397	9.3792	13.5003	10.7919	9.36435	12.2195	16.5041	13.5313	19.4768	15.5695	13.5099	17.629	-0.0841016	0.204074	0.625066	8	8	16	anchoring junction [GO:0070161]; cell cortex [GO:0005938]; clathrin-coated vesicle membrane [GO:0030665]; cortical actin cytoskeleton [GO:0030864]; cytoplasm [GO:0005737]; cytosol [GO:0005829]; dendrite [GO:0030425]; early endosome [GO:0005769]; glutamatergic synapse [GO:0098978]; Golgi membrane [GO:0000139]; intracellular membrane-bounded organelle [GO:0043231]; lamellipodium [GO:0030027]; perik…
Q62418-2	Q62418	reviewed	DBNL_MOUSE	Drebrin-like protein (Actin-binding protein 1) (SH3 domain-containing protein 7)	Dbnl Abp1 Sh3p7	436	0.16075	0.33825	0.15275	0.3525	14.8417	11.7415	17.9419	14.5791	11.8436	17.3147	21.4121	16.9394	25.8847	21.0332	17.0867	24.9798	-0.0257513	0.0415576	0.908746	8	8	16	anchoring junction [GO:0070161]; cell cortex [GO:0005938]; clathrin-coated vesicle membrane [GO:0030665]; cortical actin cytoskeleton [GO:0030864]; cytoplasm [GO:0005737]; cytosol [GO:0005829]; dendrite [GO:0030425]; early endosome [GO:0005769]; glutamatergic synapse [GO:0098978]; Golgi membrane [GO:0000139]; intracellular membrane-bounded organelle [GO:0043231]; lamellipodium [GO:0030027]; perik…
Q62418-3	Q62418	reviewed	DBNL_MOUSE	Drebrin-like protein (Actin-binding protein 1) (SH3 domain-containing protein 7)	Dbnl Abp1 Sh3p7	436	0.16075	0.33825	0.15275	0.3525	14.8417	11.7415	17.9419	14.5791	11.8436	17.3147	21.4121	16.9394	25.8847	21.0332	17.0867	24.9798	-0.0257513	0.0415576	0.908746	8	8	16	anchoring junction [GO:0070161]; cell cortex [GO:0005938]; clathrin-coated vesicle membrane [GO:0030665]; cortical actin cytoskeleton [GO:0030864]; cytoplasm [GO:0005737]; cytosol [GO:0005829]; dendrite [GO:0030425]; early endosome [GO:0005769]; glutamatergic synapse [GO:0098978]; Golgi membrane [GO:0000139]; intracellular membrane-bounded organelle [GO:0043231]; lamellipodium [GO:0030027]; perik…
Q62418	Q62418	reviewed	DBNL_MOUSE	Drebrin-like protein (Actin-binding protein 1) (SH3 domain-containing protein 7)	Dbnl Abp1 Sh3p7	436	0.16075	0.33825	0.15275	0.3525	14.8417	11.7415	17.9419	14.5791	11.8436	17.3147	21.4121	16.9394	25.8847	21.0332	17.0867	24.9798	-0.0257513	0.0415576	0.908746	8	8	16	mitochondrial inner membrane [GO:0005743]; mitochondrial respiratory chain complex I [GO:0005747]; mitochondrial ribosome [GO:0005761]; mitochondrion [GO:0005739]
Q9Z1P6	Q9Z1P6	reviewed	NDUA7_MOUSE	NADH dehydrogenase [ubiquinone] 1 alpha subcomplex subunit 7 (Complex I-B14.5a) (CI-B14.5a) (NADH-ubiquinone oxidoreductase subunit B14.5a)	Ndufa7	113	0.161	0.317	0.15375	0.3215	15.4729	13.1154	17.8304	15.4664	14.368	16.5648	22.3227	18.9215	25.7238	22.3132	20.7286	23.8979	-0.00060854	0.00153559	0.99647	8	8	16	cerebellar Golgi cell to granule cell synapse [GO:0099192]; cytosol [GO:0005829]; endomembrane system [GO:0012505]; extrinsic component of postsynaptic membrane [GO:0098890]; GABA-ergic synapse [GO:0098982]; glutamatergic synapse [GO:0098978]; membrane [GO:0016020]; nucleoplasm [GO:0005654]; nucleus [GO:0005634]; plasma membrane [GO:0005886]; postsynaptic membrane [GO:0045211]; trans-Golgi networ…
Q9EPN1-4	Q9EPN1	reviewed	NBEA_MOUSE	Neurobeachin (Lysosomal-trafficking regulator 2)	Nbea Lyst2	2936	0.3045	0.72725	0.314	0.70725	7.07312	4.8472	9.29904	6.97925	5.72375	8.23475	10.2044	6.99304	13.4157	10.0689	8.25762	11.8802	-0.0192749	0.0233547	0.947644	8	8	16	cerebellar Golgi cell to granule cell synapse [GO:0099192]; cytosol [GO:0005829]; endomembrane system [GO:0012505]; extrinsic component of postsynaptic membrane [GO:0098890]; GABA-ergic synapse [GO:0098982]; glutamatergic synapse [GO:0098978]; membrane [GO:0016020]; nucleoplasm [GO:0005654]; nucleus [GO:0005634]; plasma membrane [GO:0005886]; postsynaptic membrane [GO:0045211]; trans-Golgi networ…
Q9EPN1	Q9EPN1	reviewed	NBEA_MOUSE	Neurobeachin (Lysosomal-trafficking regulator 2)	Nbea Lyst2	2936	0.3045	0.72725	0.314	0.70725	7.07312	4.8472	9.29904	6.97925	5.72375	8.23475	10.2044	6.99304	13.4157	10.0689	8.25762	11.8802	-0.0192749	0.0233547	0.947644	8	8	16	chromosome, centromeric region [GO:0000775]; cytoplasm [GO:0005737]; cytosol [GO:0005829]; membrane raft [GO:0045121]; nucleus [GO:0005634]; plasma membrane [GO:0005886]; protein phosphatase type 2A complex [GO:0000159]; spindle pole [GO:0000922]; synapse [GO:0045202]; terminal bouton [GO:0043195]
P63330	P63330	reviewed	PP2AA_MOUSE	Serine/threonine-protein phosphatase 2A catalytic subunit alpha isoform (PP2A-alpha) (EC 3.1.3.16)	Ppp2ca	309	0.27675	0.6075	0.33275	0.66325	8.11361	7.10422	9.123	7.15036	5.55705	8.74368	11.7055	10.2492	13.1617	10.3158	8.01713	12.6145	-0.182327	0.492707	0.321583	8	8	16	cytoplasm [GO:0005737]; membrane [GO:0016020]
Q3U125	Q3U125	unreviewed	Q3U125_MOUSE	Peroxiredoxin-like 2A (Peroxiredoxin-like 2 activated in M-CSF stimulated monocytes) (Redox-regulatory protein FAM213A)	Prxl2a 5730469M10Rik Fam213a	229	0.2255	0.67825	0.17475	0.60125	8.08644	6.61882	9.55406	9.60595	7.0946	12.1173	11.6663	9.54894	13.7836	13.8585	10.2353	17.4816	0.248423	0.508231	0.310291	8	8	16	A band [GO:0031672]; calcium channel complex [GO:0034704]; extrinsic component of cytoplasmic side of plasma membrane [GO:0031234]; membrane [GO:0016020]; nuclear envelope [GO:0005635]; protein-containing complex [GO:0032991]; sarcolemma [GO:0042383]; sarcomere [GO:0030017]; sarcoplasmic reticulum [GO:0016529]; sarcoplasmic reticulum membrane [GO:0033017]; smooth endoplasmic reticulum [GO:0005790…
E9Q401	E9Q401	reviewed	RYR2_MOUSE	Ryanodine receptor 2 (RYR-2) (RyR2) (Cardiac muscle ryanodine receptor) (Cardiac muscle ryanodine receptor-calcium release channel) (Type 2 ryanodine receptor)	Ryr2	4966	0.223	0.5675	0.23175	0.54225	9.25198	7.54436	10.9596	9.54322	6.91053	12.1759	13.3478	10.8842	15.8114	13.768	9.96979	17.5661	0.0447142	0.0626231	0.865719	8	8	16	protein-containing complex [GO:0032991]; sarcoplasmic reticulum membrane [GO:0033017]
F6U7V1	F6U7V1	unreviewed	F6U7V1_MOUSE	Ryanodine receptor 2, cardiac	Ryr2	4966	0.223	0.5675	0.23175	0.54225	9.25198	7.54436	10.9596	9.54322	6.91053	12.1759	13.3478	10.8842	15.8114	13.768	9.96979	17.5661	0.0447142	0.0626231	0.865719	8	8	16	cytoplasm [GO:0005737]; cytosol [GO:0005829]; nuclear body [GO:0016604]; nucleoplasm [GO:0005654]; nucleus [GO:0005634]
Q6ZPJ3	Q6ZPJ3	reviewed	UBE2O_MOUSE	(E3-independent) E2 ubiquitin-conjugating enzyme UBE2O (EC 2.3.2.24) (E2/E3 hybrid ubiquitin-protein ligase UBE2O) (Ubiquitin carrier protein O) (Ubiquitin-conjugating enzyme E2 O) (Ubiquitin-conjugating enzyme E2 of 230 kDa) (Ubiquitin-conjugating enzyme E2-230K) (Ubiquitin-protein ligase O)	Ube2o Kiaa1734	1288	0.38425	0.9695	0.33275	0.90875	5.18328	3.99233	6.37422	5.77715	4.54974	7.00457	7.47789	5.75972	9.19605	8.33467	6.56389	10.1055	0.156495	0.295625	0.506262	8	8	16	chromosome, centromeric region [GO:0000775]; cytoplasm [GO:0005737]; cytosol [GO:0005829]; nucleus [GO:0005634]; protein phosphatase type 2A complex [GO:0000159]; spindle pole [GO:0000922]
P62715	P62715	reviewed	PP2AB_MOUSE	Serine/threonine-protein phosphatase 2A catalytic subunit beta isoform (PP2A-beta) (EC 3.1.3.16)	Ppp2cb	309	0.27575	0.60625	0.325	0.655	8.11917	7.33998	8.89837	7.29056	5.65334	8.92777	11.7135	10.5894	12.8376	10.5181	8.15605	12.8801	-0.155304	0.423863	0.376822	8	8	16	cytoplasm [GO:0005737]; cytosol [GO:0005829]; nucleus [GO:0005634]; protein-containing complex [GO:0032991]; UBC13-MMS2 complex [GO:0031372]; UBC13-UEV1A complex [GO:0035370]; ubiquitin conjugating enzyme complex [GO:0031371]; ubiquitin ligase complex [GO:0000151]
P61089	P61089	reviewed	UBE2N_MOUSE	Ubiquitin-conjugating enzyme E2 N (EC 2.3.2.23) (Bendless-like ubiquitin-conjugating enzyme) (E2 ubiquitin-conjugating enzyme N) (Ubc13) (Ubiquitin carrier protein N) (Ubiquitin-protein ligase N)	Ube2n Blu	152	0.23525	0.53025	0.2555	0.5575	9.44017	8.84196	10.0384	8.86126	8.00994	9.71259	13.6193	12.7562	14.4823	12.7841	11.5559	14.0123	-0.0913012	0.554424	0.278982	8	8	16	early endosome membrane [GO:0031901]; Golgi apparatus [GO:0005794]; lamellipodium [GO:0030027]
Q3U4S1	Q3U4S1	unreviewed	Q3U4S1_MOUSE	Sorting nexin-1	Snx1	522	0.206	0.594	0.2	0.55425	9.16338	7.48484	10.8419	9.67881	8.06704	11.2906	13.22	10.7983	15.6416	13.9636	11.6383	16.2889	0.0789503	0.169231	0.67728	8	8	16	cytosol [GO:0005829]; early endosome membrane [GO:0031901]; Golgi apparatus [GO:0005794]; lamellipodium [GO:0030027]; lysosome [GO:0005764]; retromer, tubulation complex [GO:0030905]
Q6NZD2	Q6NZD2	unreviewed	Q6NZD2_MOUSE	Sorting nexin-1	Snx1	521	0.206	0.594	0.2	0.55425	9.16338	7.48484	10.8419	9.67881	8.06704	11.2906	13.22	10.7983	15.6416	13.9636	11.6383	16.2889	0.0789503	0.169231	0.67728	8	8	16	cell surface [GO:0009986]; chylomicron [GO:0042627]; chylomicron remnant [GO:0034360]; cytosol [GO:0005829]; dendrite [GO:0030425]; discoidal high-density lipoprotein particle [GO:0034365]; endoplasmic reticulum [GO:0005783]; endosome [GO:0005768]; extracellular exosome [GO:0070062]; extracellular matrix [GO:0031012]; extracellular region [GO:0005576]; extracellular space [GO:0005615]; extrinsic …
P08226	P08226	reviewed	APOE_MOUSE	Apolipoprotein E (Apo-E)	Apoe	311	0.78725	1.54025	0.94275	1.48975	2.25601	1.56775	2.94428	1.76146	1.18367	2.33925	3.25474	2.26178	4.2477	2.54125	1.70768	3.37483	-0.357002	0.546086	0.28439	8	8	16	chylomicron remnant [GO:0034360]; endoplasmic reticulum [GO:0005783]; extracellular exosome [GO:0070062]; extracellular matrix [GO:0031012]; glutamatergic synapse [GO:0098978]; Golgi apparatus [GO:0005794]; high-density lipoprotein particle [GO:0034364]; intermediate-density lipoprotein particle [GO:0034363]; low-density lipoprotein particle [GO:0034362]; melanosome [GO:0042470]; multivesicular b…
Q3TXU4	Q3TXU4	unreviewed	Q3TXU4_MOUSE	Apolipoprotein E	Apoe	311	0.78725	1.54025	0.94275	1.48975	2.25601	1.56775	2.94428	1.76146	1.18367	2.33925	3.25474	2.26178	4.2477	2.54125	1.70768	3.37483	-0.357002	0.546086	0.28439	8	8	16	high-density lipoprotein particle [GO:0034364]
Q3UBS0	Q3UBS0	unreviewed	Q3UBS0_MOUSE	Apolipoprotein E	Apoe	311	0.78725	1.54025	0.94275	1.48975	2.25601	1.56775	2.94428	1.76146	1.18367	2.33925	3.25474	2.26178	4.2477	2.54125	1.70768	3.37483	-0.357002	0.546086	0.28439	8	8	16	high-density lipoprotein particle [GO:0034364]
Q3UEE7	Q3UEE7	unreviewed	Q3UEE7_MOUSE	Apolipoprotein E	Apoe	311	0.78725	1.54025	0.94275	1.48975	2.25601	1.56775	2.94428	1.76146	1.18367	2.33925	3.25474	2.26178	4.2477	2.54125	1.70768	3.37483	-0.357002	0.546086	0.28439	8	8	16	high-density lipoprotein particle [GO:0034364]
Q4FK40	Q4FK40	unreviewed	Q4FK40_MOUSE	Apolipoprotein E	Apoe	311	0.78725	1.54025	0.94275	1.48975	2.25601	1.56775	2.94428	1.76146	1.18367	2.33925	3.25474	2.26178	4.2477	2.54125	1.70768	3.37483	-0.357002	0.546086	0.28439	8	8	16	axon [GO:0030424]; nuclear body [GO:0016604]; plasma membrane [GO:0005886]; side of membrane [GO:0098552]
O35136	O35136	reviewed	NCAM2_MOUSE	Neural cell adhesion molecule 2 (N-CAM-2) (NCAM-2) (Neural cell adhesion molecule RB-8) (R4B12)	Ncam2 Ocam Rncam	837	0.203	0.38425	0.185	0.37475	12.5682	10.323	14.8135	13.1392	11.1328	15.1457	18.1321	14.8929	21.3713	18.9559	16.0612	21.8506	0.0641023	0.1407	0.72327	8	8	16	cytoplasm [GO:0005737]; nucleus [GO:0005634]
Q8K0U4	Q8K0U4	reviewed	HS12A_MOUSE	Heat shock 70 kDa protein 12A	Hspa12a Kiaa0417	675	0.1495	0.30475	0.14425	0.293	16.3124	12.9408	19.6839	16.9368	13.9257	19.9479	23.5338	18.6697	28.3978	24.4346	20.0905	28.7787	0.054195	0.0975511	0.79882	8	8	16	mitochondrial inner membrane [GO:0005743]
Q9DB41-2	Q9DB41	reviewed	GHC2_MOUSE	Mitochondrial glutamate carrier 2 (GC-2) (Glutamate/H(+) symporter 2) (Solute carrier family 25 member 18)	Slc25a18 Gc2	320	0.135	0.363	0.1415	0.34975	14.7264	11.6053	17.8474	15.1251	10.9173	19.3328	21.2456	16.743	25.7483	21.8209	15.7504	27.8914	0.038543	0.0504721	0.890283	8	8	16	mitochondrial inner membrane [GO:0005743]
Q9DB41	Q9DB41	reviewed	GHC2_MOUSE	Mitochondrial glutamate carrier 2 (GC-2) (Glutamate/H(+) symporter 2) (Solute carrier family 25 member 18)	Slc25a18 Gc2	320	0.135	0.363	0.1415	0.34975	14.7264	11.6053	17.8474	15.1251	10.9173	19.3328	21.2456	16.743	25.7483	21.8209	15.7504	27.8914	0.038543	0.0504721	0.890283	8	8	16	cytoplasm [GO:0005737]; cytosol [GO:0005829]; immunological synapse [GO:0001772]; nucleoplasm [GO:0005654]; nucleus [GO:0005634]
Q9D7X3	Q9D7X3	reviewed	DUS3_MOUSE	Dual specificity protein phosphatase 3 (EC 3.1.3.16) (EC 3.1.3.48) (T-DSP11) (Vaccinia H1-related phosphatase) (VHR)	Dusp3	185	0.21825	0.66	0.2655	0.691	8.40102	6.31018	10.4919	7.69378	5.66991	9.71765	12.1201	9.10367	15.1366	11.0998	8.17994	14.0196	-0.126873	0.189335	0.646643	8	8	16
B1AQF4	B1AQF4	unreviewed	B1AQF4_MOUSE	Dual specificity protein phosphatase (EC 3.1.3.16) (EC 3.1.3.48)	Dusp3	210	0.21825	0.66	0.2655	0.691	8.40102	6.31018	10.4919	7.69378	5.66991	9.71765	12.1201	9.10367	15.1366	11.0998	8.17994	14.0196	-0.126873	0.189335	0.646643	8	8	16	ribonucleoprotein complex [GO:1990904]
O88568	O88568	unreviewed	O88568_MOUSE	Heterogenous nuclear ribonucleoprotein U	Hnrnpu hnRNP U Hnrpu	798	0.30275	0.772	0.2745	0.62625	6.66605	5.5444	7.78771	7.98888	6.78699	9.19078	9.61708	7.99887	11.2353	11.5255	9.79156	13.2595	0.261161	0.94047	0.114691	8	8	16
Q3TXW2	Q3TXW2	unreviewed	Q3TXW2_MOUSE	Heterogeneous nuclear ribonucleoprotein U	Hnrnpu Hnrpu	800	0.30275	0.772	0.2745	0.62625	6.66605	5.5444	7.78771	7.98888	6.78699	9.19078	9.61708	7.99887	11.2353	11.5255	9.79156	13.2595	0.261161	0.94047	0.114691	8	8	16	cytoplasm [GO:0005737]; glycine cleavage complex [GO:0005960]; mitochondrion [GO:0005739]
Q91WK5	Q91WK5	reviewed	GCSH_MOUSE	Glycine cleavage system H protein, mitochondrial (Lipoic acid-containing protein)	Gcsh	170	0.0915	0.225	0.098	0.245	23.0135	21.1592	24.8678	21.2141	19.8551	22.5731	33.2015	30.5263	35.8767	30.6054	28.6448	32.5661	-0.11746	0.902912	0.125051	8	8	16	amino acid transport complex [GO:1990184]; anchoring junction [GO:0070161]; apical plasma membrane [GO:0016324]; apical pole of neuron [GO:0044225]; basal plasma membrane [GO:0009925]; basolateral plasma membrane [GO:0016323]; cell surface [GO:0009986]; lysosomal membrane [GO:0005765]; melanosome [GO:0042470]; neuronal cell body [GO:0043025]; nucleoplasm [GO:0005654]; plasma membrane [GO:0005886]…
P10852-2	P10852	reviewed	4F2_MOUSE	Amino acid transporter heavy chain SLC3A2 (4F2 cell-surface antigen heavy chain) (4F2hc) (Solute carrier family 3 member 2) (CD antigen CD98)	Slc3a2 Mdu1	526	0.119	0.2285	0.1115	0.23075	21.437	17.5762	25.2978	21.6261	17.9287	25.3234	30.9271	25.3571	36.4971	31.1998	25.8657	36.534	0.0126676	0.022453	0.949614	8	8	16	amino acid transport complex [GO:1990184]; anchoring junction [GO:0070161]; apical plasma membrane [GO:0016324]; apical pole of neuron [GO:0044225]; basal plasma membrane [GO:0009925]; basolateral plasma membrane [GO:0016323]; cell surface [GO:0009986]; lysosomal membrane [GO:0005765]; melanosome [GO:0042470]; neuronal cell body [GO:0043025]; nucleoplasm [GO:0005654]; plasma membrane [GO:0005886]…
P10852	P10852	reviewed	4F2_MOUSE	Amino acid transporter heavy chain SLC3A2 (4F2 cell-surface antigen heavy chain) (4F2hc) (Solute carrier family 3 member 2) (CD antigen CD98)	Slc3a2 Mdu1	526	0.119	0.2285	0.1115	0.23075	21.437	17.5762	25.2978	21.6261	17.9287	25.3234	30.9271	25.3571	36.4971	31.1998	25.8657	36.534	0.0126676	0.022453	0.949614	8	8	16	membrane [GO:0016020]
Q3TN39	Q3TN39	unreviewed	Q3TN39_MOUSE	Glycosyl hydrolase family 13 catalytic domain-containing protein	Slc3a2	526	0.119	0.2285	0.1115	0.23075	21.437	17.5762	25.2978	21.6261	17.9287	25.3234	30.9271	25.3571	36.4971	31.1998	25.8657	36.534	0.0126676	0.022453	0.949614	8	8	16	mitochondrial isocitrate dehydrogenase complex (NAD+) [GO:0005962]; mitochondrion [GO:0005739]; myelin sheath [GO:0043209]
Q9D6R2	Q9D6R2	reviewed	IDH3A_MOUSE	Isocitrate dehydrogenase [NAD] subunit alpha, mitochondrial (EC 1.1.1.41) (Isocitric dehydrogenase subunit alpha) (NAD(+)-specific ICDH subunit alpha)	Idh3a	366	0.088	0.16475	0.08775	0.166	29.5563	25.5239	33.5886	29.458	24.4615	34.4545	42.6407	36.8232	48.4582	42.4989	35.2905	49.7074	-0.00480416	0.00950255	0.978357	8	8	16	mitochondrial isocitrate dehydrogenase complex (NAD+) [GO:0005962]
A0A1L1STE6	A0A1L1STE6	unreviewed	A0A1L1STE6_MOUSE	Isocitrate dehydrogenase [NAD] subunit, mitochondrial	Idh3a	384	0.088	0.16475	0.08775	0.166	29.5563	25.5239	33.5886	29.458	24.4615	34.4545	42.6407	36.8232	48.4582	42.4989	35.2905	49.7074	-0.00480416	0.00950255	0.978357	8	8	16	cytoplasm [GO:0005737]; extrinsic component of postsynaptic density membrane [GO:0099147]; glutamatergic synapse [GO:0098978]; neuronal cell body [GO:0043025]; plasma membrane [GO:0005886]; postsynaptic density [GO:0014069]; postsynaptic membrane [GO:0045211]
Q80YA9	Q80YA9	reviewed	CNKR2_MOUSE	Connector enhancer of kinase suppressor of ras 2 (Connector enhancer of KSR 2) (CNK homolog protein 2) (CNK2)	Cnksr2 Kiaa0902	1032	0.47	1.17075	0.6075	1.125	4.09383	3.19258	4.99508	3.52149	2.53892	4.50407	5.90615	4.60592	7.20638	5.08044	3.66289	6.49799	-0.217263	0.389876	0.407497	8	8	16
E9Q9A0	E9Q9A0	unreviewed	E9Q9A0_MOUSE	phosphatidylinositol-3,4-bisphosphate 4-phosphatase (EC 3.1.3.66)	Inpp4a	938	0.2705	0.74925	0.36825	0.7925	7.15752	5.41923	8.8958	6.11236	4.24577	7.97895	10.3261	7.8183	12.8339	8.81827	6.12535	11.5112	-0.22773	0.366623	0.42991	8	8	16	cytoplasm [GO:0005737]; nucleolus [GO:0005730]; nucleoplasm [GO:0005654]; nucleus [GO:0005634]
Q9DBP5	Q9DBP5	reviewed	KCY_MOUSE	UMP-CMP kinase (EC 2.7.4.14) (Deoxycytidylate kinase) (CK) (dCMP kinase) (Nucleoside-diphosphate kinase) (EC 2.7.4.6) (Uridine monophosphate/cytidine monophosphate kinase) (UMP/CMP kinase) (UMP/CMPK)	Cmpk1 Cmk Cmpk Uck Umk Umpk	196	0.1945	0.46475	0.1965	0.44025	11.0872	9.33721	12.8372	11.6407	8.74919	14.5323	15.9955	13.4707	18.5202	16.7941	12.6224	20.9657	0.0702886	0.118573	0.761073	8	8	16	cytoplasm [GO:0005737]; nucleolus [GO:0005730]; nucleoplasm [GO:0005654]
A0A0R4J093	A0A0R4J093	unreviewed	A0A0R4J093_MOUSE	UMP-CMP kinase (EC 2.7.4.14) (Deoxycytidylate kinase) (CK) (dCMP kinase) (Nucleoside-diphosphate kinase) (EC 2.7.4.6) (Uridine monophosphate/cytidine monophosphate kinase) (UMP/CMP kinase) (UMP/CMPK)	Cmpk1 CMPK CMPK1	227	0.1945	0.46475	0.1965	0.44025	11.0872	9.33721	12.8372	11.6407	8.74919	14.5323	15.9955	13.4707	18.5202	16.7941	12.6224	20.9657	0.0702886	0.118573	0.761073	8	8	16	cytoplasm [GO:0005737]; eukaryotic translation initiation factor 4F complex [GO:0016281]
P60843	P60843	reviewed	IF4A1_MOUSE	Eukaryotic initiation factor 4A-I (eIF-4A-I) (eIF4A-I) (EC 3.6.4.13) (ATP-dependent RNA helicase eIF4A-1)	Eif4a1 Ddx2a Eif4a	406	0.51225	1.29925	0.52775	1.41225	3.63401	2.84101	4.42702	3.40677	2.5142	4.29934	5.24277	4.09871	6.38684	4.91493	3.62722	6.20264	-0.0931598	0.141304	0.722264	8	8	16
Q3TFG3	Q3TFG3	unreviewed	Q3TFG3_MOUSE	ATP-dependent RNA helicase (EC 3.6.4.13)	Eif4a1	406	0.51225	1.29925	0.52775	1.41225	3.63401	2.84101	4.42702	3.40677	2.5142	4.29934	5.24277	4.09871	6.38684	4.91493	3.62722	6.20264	-0.0931598	0.141304	0.722264	8	8	16
Q3TGK7	Q3TGK7	unreviewed	Q3TGK7_MOUSE	ATP-dependent RNA helicase (EC 3.6.4.13)	Eif4a1	406	0.51225	1.29925	0.52775	1.41225	3.63401	2.84101	4.42702	3.40677	2.5142	4.29934	5.24277	4.09871	6.38684	4.91493	3.62722	6.20264	-0.0931598	0.141304	0.722264	8	8	16
Q3UXC2	Q3UXC2	unreviewed	Q3UXC2_MOUSE	ATP-dependent RNA helicase (EC 3.6.4.13)	Eif4a1	406	0.51225	1.29925	0.52775	1.41225	3.63401	2.84101	4.42702	3.40677	2.5142	4.29934	5.24277	4.09871	6.38684	4.91493	3.62722	6.20264	-0.0931598	0.141304	0.722264	8	8	16
Q4FZL1	Q4FZL1	unreviewed	Q4FZL1_MOUSE	ATP-dependent RNA helicase (EC 3.6.4.13)	Eif4a1	405	0.51225	1.29925	0.52775	1.41225	3.63401	2.84101	4.42702	3.40677	2.5142	4.29934	5.24277	4.09871	6.38684	4.91493	3.62722	6.20264	-0.0931598	0.141304	0.722264	8	8	16	cytoplasm [GO:0005737]
Q5F2A7	Q5F2A7	unreviewed	Q5F2A7_MOUSE	ATP-dependent RNA helicase (EC 3.6.4.13)	Eif4a1	406	0.51225	1.29925	0.52775	1.41225	3.63401	2.84101	4.42702	3.40677	2.5142	4.29934	5.24277	4.09871	6.38684	4.91493	3.62722	6.20264	-0.0931598	0.141304	0.722264	8	8	16	cytosol [GO:0005829]; nucleoplasm [GO:0005654]; plasma membrane [GO:0005886]
Q9CPU0	Q9CPU0	reviewed	LGUL_MOUSE	Lactoylglutathione lyase (EC 4.4.1.5) (Aldoketomutase) (Glyoxalase I) (Glx I) (Ketone-aldehyde mutase) (Methylglyoxalase) (S-D-lactoylglutathione methylglyoxal lyase)	Glo1	184	0.16325	0.4555	0.1705	0.4735	11.8536	9.685	14.0223	11.3506	9.37877	13.3224	17.1012	13.9725	20.2299	16.3754	13.5307	19.2202	-0.0625625	0.125191	0.749564	8	8	16	cytosol [GO:0005829]; nucleoplasm [GO:0005654]; plasma membrane [GO:0005886]
A5GZX3	A5GZX3	unreviewed	A5GZX3_MOUSE	Lactoylglutathione lyase (EC 4.4.1.5) (Glyoxalase I)	Glo1	184	0.16325	0.4555	0.1705	0.4735	11.8536	9.685	14.0223	11.3506	9.37877	13.3224	17.1012	13.9725	20.2299	16.3754	13.5307	19.2202	-0.0625625	0.125191	0.749564	8	8	16	dendrite [GO:0030425]; endoplasmic reticulum [GO:0005783]; endoplasmic reticulum membrane [GO:0005789]; secretory granule [GO:0030141]; synaptic vesicle membrane [GO:0030672]
P56695	P56695	reviewed	WFS1_MOUSE	Wolframin	Wfs1	890	0.3515	0.915	0.32725	0.86375	5.63096	4.30527	6.95664	6.04425	4.5742	7.51431	8.12375	6.2112	10.0363	8.72002	6.59918	10.8409	0.102184	0.157683	0.695532	8	8	16	endoplasmic reticulum membrane [GO:0005789]; secretory granule [GO:0030141]; synaptic vesicle membrane [GO:0030672]
Q3TDI2	Q3TDI2	unreviewed	Q3TDI2_MOUSE	Wolframin	Wfs1	890	0.3515	0.915	0.32725	0.86375	5.63096	4.30527	6.95664	6.04425	4.5742	7.51431	8.12375	6.2112	10.0363	8.72002	6.59918	10.8409	0.102184	0.157683	0.695532	8	8	16	endoplasmic reticulum [GO:0005783]; membrane [GO:0016020]
Q3UN10	Q3UN10	unreviewed	Q3UN10_MOUSE	Wolframin ER transmembrane glycoprotein	Wfs1	814	0.3515	0.915	0.32725	0.86375	5.63096	4.30527	6.95664	6.04425	4.5742	7.51431	8.12375	6.2112	10.0363	8.72002	6.59918	10.8409	0.102184	0.157683	0.695532	8	8	16	endoplasmic reticulum [GO:0005783]; endoplasmic reticulum membrane [GO:0005789]
Q80UI9	Q80UI9	unreviewed	Q80UI9_MOUSE	Wolfram syndrome 1 homolog (Human)	Wfs1	890	0.3515	0.915	0.32725	0.86375	5.63096	4.30527	6.95664	6.04425	4.5742	7.51431	8.12375	6.2112	10.0363	8.72002	6.59918	10.8409	0.102184	0.157683	0.695532	8	8	16	cytoplasm [GO:0005737]; extracellular space [GO:0005615]
P70202	P70202	reviewed	LXN_MOUSE	Latexin (Endogenous carboxypeptidase inhibitor) (ECI) (Tissue carboxypeptidase inhibitor) (TCI)	Lxn	222	0.15425	0.39625	0.13875	0.36925	13.371	9.98323	16.7588	14.3833	12.1881	16.5786	19.2903	14.4028	24.1779	20.7508	17.5837	23.9179	0.105288	0.196693	0.63578	8	8	16
Q14BZ3	Q14BZ3	unreviewed	Q14BZ3_MOUSE	Latexin	Lxn	222	0.15425	0.39625	0.13875	0.36925	13.371	9.98323	16.7588	14.3833	12.1881	16.5786	19.2903	14.4028	24.1779	20.7508	17.5837	23.9179	0.105288	0.196693	0.63578	8	8	16	cytoplasm [GO:0005737]; mitochondrial matrix [GO:0005759]; mitochondrion [GO:0005739]
P16332	P16332	reviewed	MUTA_MOUSE	Methylmalonyl-CoA mutase, mitochondrial (MCM) (EC 5.4.99.2) (Methylmalonyl-CoA isomerase)	Mmut Mut	748	0.267	0.6175	0.22125	0.56925	8.11646	7.38837	8.84454	9.2632	7.39753	11.1289	11.7096	10.6592	12.76	13.364	10.6724	16.0556	0.19066	0.577022	0.264836	8	8	16	cell cortex [GO:0005938]
Q9DCT8	Q9DCT8	reviewed	CRIP2_MOUSE	Cysteine-rich protein 2 (CRP-2) (Heart LIM protein)	Crip2 Crp2 Hlp	208	0.241	0.527	0.21325	0.515	9.51956	7.27186	11.7673	10.0046	8.46415	11.5451	13.7338	10.4911	16.9766	14.4336	12.2112	16.656	0.0716987	0.130633	0.74023	8	8	16
Q4FJU3	Q4FJU3	unreviewed	Q4FJU3_MOUSE	Cysteine-rich protein 2	Crip2	208	0.241	0.527	0.21325	0.515	9.51956	7.27186	11.7673	10.0046	8.46415	11.5451	13.7338	10.4911	16.9766	14.4336	12.2112	16.656	0.0716987	0.130633	0.74023	8	8	16	adherens junction [GO:0005912]; apical part of cell [GO:0045177]; apical plasma membrane [GO:0016324]; apicolateral plasma membrane [GO:0016327]; basolateral plasma membrane [GO:0016323]; catenin complex [GO:0016342]; cell junction [GO:0030054]; cell surface [GO:0009986]; cell-cell junction [GO:0005911]; cortical actin cytoskeleton [GO:0030864]; cytoplasm [GO:0005737]; desmosome [GO:0030057]; fas…
P15116	P15116	reviewed	CADH2_MOUSE	Cadherin-2 (Neural cadherin) (N-cadherin) (CD antigen CD325)	Cdh2	906	0.23125	0.6335	0.284	0.60225	8.45464	6.76251	10.1468	8.1257	6.58874	9.66265	12.1975	9.75624	14.6387	11.7229	9.50554	13.9403	-0.0572517	0.102196	0.790322	8	8	16	plasma membrane [GO:0005886]
D3YYT0	D3YYT0	unreviewed	D3YYT0_MOUSE	Cadherin-2 (Neural cadherin)	Cdh2	849	0.23125	0.6335	0.284	0.60225	8.45464	6.76251	10.1468	8.1257	6.58874	9.66265	12.1975	9.75624	14.6387	11.7229	9.50554	13.9403	-0.0572517	0.102196	0.790322	8	8	16	plasma membrane [GO:0005886]
Q3UIC2	Q3UIC2	unreviewed	Q3UIC2_MOUSE	Cadherin-2 (Neural cadherin)	Cdh2	906	0.23125	0.6335	0.284	0.60225	8.45464	6.76251	10.1468	8.1257	6.58874	9.66265	12.1975	9.75624	14.6387	11.7229	9.50554	13.9403	-0.0572517	0.102196	0.790322	8	8	16	plasma membrane [GO:0005886]
Q8BSI9	Q8BSI9	unreviewed	Q8BSI9_MOUSE	Cadherin-2 (Neural cadherin)	Cdh2	906	0.23125	0.6335	0.284	0.60225	8.45464	6.76251	10.1468	8.1257	6.58874	9.66265	12.1975	9.75624	14.6387	11.7229	9.50554	13.9403	-0.0572517	0.102196	0.790322	8	8	16	cytoplasm [GO:0005737]; cytosol [GO:0005829]; cytosolic large ribosomal subunit [GO:0022625]; cytosolic ribosome [GO:0022626]; nucleolus [GO:0005730]; nucleoplasm [GO:0005654]; postsynapse [GO:0098794]; postsynaptic density [GO:0014069]; presynapse [GO:0098793]; protein-containing complex [GO:0032991]; ribosome [GO:0005840]; synapse [GO:0045202]
P62830	P62830	reviewed	RL23_MOUSE	Large ribosomal subunit protein uL14 (60S ribosomal protein L23)	Rpl23	140	0.193	0.4465	0.25525	0.42975	11.4118	10.0544	12.7692	10.7118	8.5629	12.8607	16.4637	14.5054	18.422	15.4539	12.3537	18.5541	-0.0913227	0.220721	0.601561	8	8	16	cell surface [GO:0009986]; mitochondrial proton-transporting ATP synthase complex [GO:0005753]; mitochondrial proton-transporting ATP synthase complex, coupling factor F(o) [GO:0000276]; mitochondrial proton-transporting ATP synthase, stator stalk [GO:0000274]; mitochondrion [GO:0005739]; myelin sheath [GO:0043209]; plasma membrane [GO:0005886]; proton-transporting ATP synthase complex, catalytic…
Q9DB20	Q9DB20	reviewed	ATPO_MOUSE	ATP synthase subunit O, mitochondrial (ATP synthase peripheral stalk subunit OSCP) (Oligomycin sensitivity conferral protein) (OSCP)	Atp5po Atp5o D12Wsu28e	213	0.061	0.1145	0.06325	0.1385	42.6011	36.0907	49.1116	36.3842	32.4861	40.2822	61.4605	52.0678	70.8531	52.4913	46.8675	58.115	-0.227581	0.965903	0.108168	8	8	16	extracellular region [GO:0005576]; glutamatergic synapse [GO:0098978]; presynaptic membrane [GO:0042734]
Q9R1V7-2	Q9R1V7	reviewed	ADA23_MOUSE	Disintegrin and metalloproteinase domain-containing protein 23 (ADAM 23) (Metalloproteinase-like, disintegrin-like, and cysteine-rich protein 3) (MDC-3)	Adam23 Mdc3	829	0.107	0.26	0.1195	0.30875	19.9392	17.3302	22.5481	17.077	14.258	19.896	28.7662	25.0023	32.5301	24.6369	20.5699	28.7039	-0.22355	0.840163	0.14449	8	8	16	extracellular region [GO:0005576]; glutamatergic synapse [GO:0098978]; presynaptic membrane [GO:0042734]
Q9R1V7-3	Q9R1V7	reviewed	ADA23_MOUSE	Disintegrin and metalloproteinase domain-containing protein 23 (ADAM 23) (Metalloproteinase-like, disintegrin-like, and cysteine-rich protein 3) (MDC-3)	Adam23 Mdc3	829	0.107	0.26	0.1195	0.30875	19.9392	17.3302	22.5481	17.077	14.258	19.896	28.7662	25.0023	32.5301	24.6369	20.5699	28.7039	-0.22355	0.840163	0.14449	8	8	16	extracellular region [GO:0005576]; glutamatergic synapse [GO:0098978]; presynaptic membrane [GO:0042734]
Q9R1V7	Q9R1V7	reviewed	ADA23_MOUSE	Disintegrin and metalloproteinase domain-containing protein 23 (ADAM 23) (Metalloproteinase-like, disintegrin-like, and cysteine-rich protein 3) (MDC-3)	Adam23 Mdc3	829	0.107	0.26	0.1195	0.30875	19.9392	17.3302	22.5481	17.077	14.258	19.896	28.7662	25.0023	32.5301	24.6369	20.5699	28.7039	-0.22355	0.840163	0.14449	8	8	16	aminoacyl-tRNA synthetase multienzyme complex [GO:0017101]; cytoplasm [GO:0005737]; cytosol [GO:0005829]; GAIT complex [GO:0097452]; plasma membrane [GO:0005886]; ribonucleoprotein complex [GO:1990904]
Q8CGC7	Q8CGC7	reviewed	SYEP_MOUSE	Bifunctional glutamate/proline--tRNA ligase (Bifunctional aminoacyl-tRNA synthetase) [Includes: Glutamate--tRNA ligase (EC 6.1.1.17) (Glutamyl-tRNA synthetase) (GluRS); Proline--tRNA ligase (EC 6.1.1.15) (Prolyl-tRNA synthetase) (ProRS)]	Eprs1 Eprs Qprs	1512	0.22675	0.5515	0.243	0.54475	9.35577	7.80433	10.9072	9.30771	7.2171	11.3983	13.4975	11.2593	15.7358	13.4282	10.4121	16.4443	-0.00743119	0.0115051	0.973856	8	8	16	aminoacyl-tRNA synthetase multienzyme complex [GO:0017101]; cytoplasm [GO:0005737]
B9EIU1	B9EIU1	unreviewed	B9EIU1_MOUSE	Glutamyl-prolyl-tRNA synthetase	Eprs1 Eprs	1512	0.22675	0.5515	0.243	0.54475	9.35577	7.80433	10.9072	9.30771	7.2171	11.3983	13.4975	11.2593	15.7358	13.4282	10.4121	16.4443	-0.00743119	0.0115051	0.973856	8	8	16
D3YWS1	D3YWS1	unreviewed	D3YWS1_MOUSE	RAB15, member RAS oncogene family	Rab15	183	0.2485	0.793	0.28075	0.81025	7.19911	4.64544	9.75278	6.69759	4.97045	8.42473	10.3861	6.70196	14.0703	9.66257	7.17084	12.1543	-0.104177	0.117654	0.762686	8	8	16
D3Z1A7	D3Z1A7	unreviewed	D3Z1A7_MOUSE	RAB15, member RAS oncogene family	Rab15	138	0.2485	0.793	0.28075	0.81025	7.19911	4.64544	9.75278	6.69759	4.97045	8.42473	10.3861	6.70196	14.0703	9.66257	7.17084	12.1543	-0.104177	0.117654	0.762686	8	8	16
Q0PD40	Q0PD40	unreviewed	Q0PD40_MOUSE	Rab15	Rab15	212	0.2485	0.793	0.28075	0.81025	7.19911	4.64544	9.75278	6.69759	4.97045	8.42473	10.3861	6.70196	14.0703	9.66257	7.17084	12.1543	-0.104177	0.117654	0.762686	8	8	16
Q8BGZ1	Q8BGZ1	reviewed	HPCL4_MOUSE	Hippocalcin-like protein 4 (Neural visinin-like protein 2) (NVP-2)	Hpcal4	191	0.40675	0.9695	0.337	1.0765	5.03669	3.86016	6.21322	5.28147	3.2793	7.28364	7.26641	5.56903	8.96378	7.61955	4.73102	10.5081	0.0684632	0.0720421	0.847145	8	8	16
B2RRY8	B2RRY8	unreviewed	B2RRY8_MOUSE	Hippocalcin-like protein 4	Hpcal4	191	0.40675	0.9695	0.337	1.0765	5.03669	3.86016	6.21322	5.28147	3.2793	7.28364	7.26641	5.56903	8.96378	7.61955	4.73102	10.5081	0.0684632	0.0720421	0.847145	8	8	16	axon [GO:0030424]; cytoplasm [GO:0005737]; dendrite [GO:0030425]; growth cone [GO:0030426]; microtubule [GO:0005874]; neuron projection [GO:0043005]; neuronal cell body [GO:0043025]
Q8CGF6	Q8CGF6	reviewed	WDR47_MOUSE	WD repeat-containing protein 47 (Neuronal enriched MAP interacting protein) (Nemitin)	Wdr47 Kiaa0893	920	0.386	0.88925	0.33625	0.90375	5.44947	4.3892	6.50974	5.75054	4.5411	6.95999	7.86192	6.33227	9.39157	8.29628	6.55142	10.0411	0.0775825	0.138565	0.726833	8	8	16	cytosol [GO:0005829]; membrane [GO:0016020]; nucleoplasm [GO:0005654]; proteasome accessory complex [GO:0022624]; proteasome complex [GO:0000502]; proteasome regulatory particle [GO:0005838]; proteasome regulatory particle, base subcomplex [GO:0008540]
P62192	P62192	reviewed	PRS4_MOUSE	26S proteasome regulatory subunit 4 (P26s4) (26S proteasome AAA-ATPase subunit RPT2) (Proteasome 26S subunit ATPase 1)	Psmc1	440	0.26875	0.75025	0.39075	0.793	7.13104	5.73329	8.52878	5.86927	4.55652	7.18203	10.2879	8.27139	12.3044	8.46757	6.57366	10.3615	-0.28093	0.7021	0.198564	8	8	16	cytosol [GO:0005829]; nucleoplasm [GO:0005654]; proteasome complex [GO:0000502]
Q542I9	Q542I9	unreviewed	Q542I9_MOUSE	AAA+ ATPase domain-containing protein	Psmc1	440	0.26875	0.75025	0.39075	0.793	7.13104	5.73329	8.52878	5.86927	4.55652	7.18203	10.2879	8.27139	12.3044	8.46757	6.57366	10.3615	-0.28093	0.7021	0.198564	8	8	16	axon [GO:0030424]; cell surface [GO:0009986]; GABA-ergic synapse [GO:0098982]; neuronal cell body [GO:0043025]; plasma membrane [GO:0005886]; postsynaptic membrane [GO:0045211]; presynaptic membrane [GO:0042734]
P31648	P31648	reviewed	SC6A1_MOUSE	Sodium- and chloride-dependent GABA transporter 1 (GAT-1) (Solute carrier family 6 member 1)	Slc6a1 Gabt1 Gat-1 Gat1	599	0.089	0.3225	0.10375	0.30475	17.6434	12.9991	22.2877	17.9107	12.8537	22.9677	25.4541	18.7538	32.1543	25.8397	18.544	33.1354	0.0216939	0.0248131	0.944467	8	8	16	plasma membrane [GO:0005886]
Q6PCX2	Q6PCX2	unreviewed	Q6PCX2_MOUSE	Transporter	Slc6a1	599	0.089	0.3225	0.10375	0.30475	17.6434	12.9991	22.2877	17.9107	12.8537	22.9677	25.4541	18.7538	32.1543	25.8397	18.544	33.1354	0.0216939	0.0248131	0.944467	8	8	16	axon [GO:0030424]; cytosol [GO:0005829]; dendrite [GO:0030425]; focal adhesion [GO:0005925]; presynaptic active zone [GO:0048786]; protein-containing complex [GO:0032991]; Schaffer collateral - CA1 synapse [GO:0098685]; spine apparatus [GO:0097444]
B2RXQ2	B2RXQ2	unreviewed	B2RXQ2_MOUSE	Ppfia1 protein (Protein tyrosine phosphatase, receptor type, f polypeptide (PTPRF),-interacting protein (liprin), alpha 1)	Ppfia1	1266	0.21275	0.50775	0.18275	0.50525	10.0872	9.08568	11.0886	10.7165	8.10212	13.3309	14.5527	13.1079	15.9975	15.4607	11.6889	19.2325	0.0873184	0.172278	0.672545	8	8	16	axon [GO:0030424]; cytosol [GO:0005829]; dendrite [GO:0030425]; focal adhesion [GO:0005925]; presynaptic active zone [GO:0048786]; protein-containing complex [GO:0032991]; Schaffer collateral - CA1 synapse [GO:0098685]; spine apparatus [GO:0097444]
B2RXW8	B2RXW8	unreviewed	B2RXW8_MOUSE	Ppfia1 protein (Protein tyrosine phosphatase, receptor type, f polypeptide (PTPRF),-interacting protein (liprin), alpha 1)	Ppfia1	1241	0.21275	0.50775	0.18275	0.50525	10.0872	9.08568	11.0886	10.7165	8.10212	13.3309	14.5527	13.1079	15.9975	15.4607	11.6889	19.2325	0.0873184	0.172278	0.672545	8	8	16	axon [GO:0030424]; cytosol [GO:0005829]; dendrite [GO:0030425]; focal adhesion [GO:0005925]; presynaptic active zone [GO:0048786]; protein-containing complex [GO:0032991]; Schaffer collateral - CA1 synapse [GO:0098685]; spine apparatus [GO:0097444]
B8QI33	B8QI33	unreviewed	B8QI33_MOUSE	Liprin-alpha 1	Ppfia1 ppfia1	1267	0.21275	0.50775	0.18275	0.50525	10.0872	9.08568	11.0886	10.7165	8.10212	13.3309	14.5527	13.1079	15.9975	15.4607	11.6889	19.2325	0.0873184	0.172278	0.672545	8	8	16	autophagosome [GO:0005776]; cytoplasm [GO:0005737]; cytoplasmic side of mitochondrial outer membrane [GO:0032473]; cytoplasmic vesicle [GO:0031410]; cytoskeleton [GO:0005856]; cytosol [GO:0005829]; dendrite [GO:0030425]; endoplasmic reticulum [GO:0005783]; endoplasmic reticulum membrane [GO:0005789]; endosome [GO:0005768]; endosome membrane [GO:0010008]; membrane [GO:0016020]; nuclear body [GO:00…
O88597	O88597	reviewed	BECN1_MOUSE	Beclin-1 (Coiled-coil myosin-like BCL2-interacting protein) [Cleaved into: Beclin-1-C 35 kDa; Beclin-1-C 37 kDa]	Becn1	448	0.17875	0.63775	0.21825	0.652	9.09259	6.54999	11.6352	8.60853	5.95876	11.2583	13.1178	9.44964	16.786	12.4195	8.59668	16.2423	-0.0789244	0.0925071	0.808152	8	8	16	endomembrane system [GO:0012505]; external side of plasma membrane [GO:0009897]; membrane [GO:0016020]
Q8VBZ3	Q8VBZ3	reviewed	CLPT1_MOUSE	Putative lipid scramblase CLPTM1 (Cleft lip and palate transmembrane protein 1 homolog) (Thymic epithelial cell surface antigen)	Clptm1 N14	664	0.49025	1.1125	0.6005	1.2185	4.17651	2.86813	5.48489	3.4259	2.28784	4.56396	6.02543	4.13783	7.91303	4.94253	3.30066	6.5844	-0.285814	0.394222	0.403439	8	8	16	membrane [GO:0016020]; mitochondrion [GO:0005739]; vesicle [GO:0031982]
Q9JKC6	Q9JKC6	reviewed	CEND_MOUSE	Cell cycle exit and neuronal differentiation protein 1 (BM88 antigen)	Cend1 Bm88	149	0.0175	0.05725	0.02025	0.06125	93.39	69.5382	117.242	86.3715	66.4802	106.263	134.733	100.322	169.144	124.608	95.9106	153.305	-0.112712	0.173366	0.670863	8	8	16	cytoplasm [GO:0005737]; cytoplasmic microtubule [GO:0005881]; microtubule cytoskeleton [GO:0015630]; microtubule organizing center [GO:0005815]; microtubule plus-end [GO:0035371]; midbody [GO:0030496]; mitotic spindle astral microtubule end [GO:1905721]; perinuclear region of cytoplasm [GO:0048471]; spindle midzone [GO:0051233]
Q6PER3	Q6PER3	reviewed	MARE3_MOUSE	Microtubule-associated protein RP/EB family member 3 (EB1 protein family member 3) (EBF3) (End-binding protein 3) (EB3) (RP3)	Mapre3	281	0.26025	0.6325	0.24825	0.58425	8.09019	7.00834	9.17204	8.68313	7.58703	9.77923	11.6717	10.1109	13.2325	12.5271	10.9458	14.1084	0.102042	0.337858	0.459349	8	8	16	mitotic spindle astral microtubule end [GO:1905721]
Q2UZW7	Q2UZW7	unreviewed	Q2UZW7_MOUSE	Microtubule-associated protein	Mapre3 EB3	281	0.26025	0.6325	0.24825	0.58425	8.09019	7.00834	9.17204	8.68313	7.58703	9.77923	11.6717	10.1109	13.2325	12.5271	10.9458	14.1084	0.102042	0.337858	0.459349	8	8	16	axon cytoplasm [GO:1904115]; axonal growth cone [GO:0044295]; centriolar satellite [GO:0034451]; ciliary rootlet [GO:0035253]; cytolytic granule membrane [GO:0101004]; cytoplasm [GO:0005737]; cytosol [GO:0005829]; dendrite cytoplasm [GO:0032839]; endocytic vesicle [GO:0030139]; kinesin complex [GO:0005871]; membrane-bounded organelle [GO:0043227]; microtubule [GO:0005874]; microtubule cytoskeleto…
Q61768	Q61768	reviewed	KINH_MOUSE	Kinesin-1 heavy chain (Conventional kinesin heavy chain) (Ubiquitous kinesin heavy chain) (UKHC)	Kif5b Khcs Kns1	963	0.49225	1.176	0.445	1.22125	3.98588	3.00381	4.96796	4.13943	3.16235	5.11651	5.75042	4.33358	7.16725	5.97194	4.56231	7.38156	0.0545325	0.0761726	0.839126	8	8	16	cytoplasm [GO:0005737]; cytosol [GO:0005829]; cytosolic large ribosomal subunit [GO:0022625]; cytosolic ribosome [GO:0022626]; postsynapse [GO:0098794]; postsynaptic density [GO:0014069]; presynapse [GO:0098793]; ribosome [GO:0005840]; synapse [GO:0045202]
Q9CR57	Q9CR57	reviewed	RL14_MOUSE	Large ribosomal subunit protein eL14 (60S ribosomal protein L14)	Rpl14	217	0.174	0.431	0.1405	0.41125	12.0576	10.9024	13.2128	13.1918	11.3602	15.0234	17.3954	15.7288	19.062	19.0318	16.3893	21.6742	0.129703	0.51009	0.308966	8	8	16	neuronal dense core vesicle [GO:0098992]; RAVE complex [GO:0043291]; synaptic vesicle [GO:0008021]; synaptic vesicle membrane [GO:0030672]
Q8BPN8-2	Q8BPN8	reviewed	DMXL2_MOUSE	DmX-like protein 2 (Rabconnectin-3)	Dmxl2 Kiaa0856	3032	0.151	0.32575	0.145	0.324	15.5047	12.5187	18.4907	15.6922	13.3372	18.0473	22.3685	18.0606	26.6764	22.6391	19.2415	26.0367	0.0173446	0.0317832	0.92943	8	8	16	neuronal dense core vesicle [GO:0098992]; RAVE complex [GO:0043291]; synaptic vesicle [GO:0008021]; synaptic vesicle membrane [GO:0030672]
Q8BPN8	Q8BPN8	reviewed	DMXL2_MOUSE	DmX-like protein 2 (Rabconnectin-3)	Dmxl2 Kiaa0856	3032	0.151	0.32575	0.145	0.324	15.5047	12.5187	18.4907	15.6922	13.3372	18.0473	22.3685	18.0606	26.6764	22.6391	19.2415	26.0367	0.0173446	0.0317832	0.92943	8	8	16	mitochondrial inner membrane [GO:0005743]; mitochondrion [GO:0005739]; myelin sheath [GO:0043209]
Q8BH59	Q8BH59	reviewed	S2512_MOUSE	Electrogenic aspartate/glutamate antiporter SLC25A12, mitochondrial (Solute carrier family 25 member 12)	Slc25a12	677	0.09125	0.16275	0.085	0.1665	29.5979	24.3374	34.8585	29.5948	24.5638	34.6259	42.7008	35.1114	50.2902	42.6963	35.4381	49.9546	-0.000150328	0.000258701	0.999404	8	8	16	axon [GO:0030424]; axon initial segment [GO:0043194]; cell surface [GO:0009986]; dendrite [GO:0030425]; extracellular matrix [GO:0031012]; extracellular space [GO:0005615]; GABA-ergic synapse [GO:0098982]; glutamatergic synapse [GO:0098978]; node of Ranvier [GO:0033268]; perineuronal net [GO:0072534]; perisynaptic extracellular matrix [GO:0098966]; synapse [GO:0045202]; synaptic membrane [GO:0097…
Q61361	Q61361	reviewed	PGCB_MOUSE	Brevican core protein	Bcan	883	0.15125	0.38425	0.1675	0.3625	13.6164	12.1915	15.0414	13.9635	11.1339	16.7931	19.6443	17.5886	21.7001	20.1451	16.0628	24.2274	0.0363125	0.0751903	0.841027	8	8	16	cytoplasm [GO:0005737]; nuclear membrane [GO:0031965]; nucleus [GO:0005634]; presynapse [GO:0098793]
Q9CZC8	Q9CZC8	reviewed	SCRN1_MOUSE	Secernin-1	Scrn1 Kiaa0193	414	0.26475	0.5585	0.2225	0.5765	8.82275	6.92913	10.7164	9.16745	7.10581	11.2291	12.7285	9.99663	15.4604	13.2258	10.2515	16.2002	0.0552924	0.085678	0.82096	8	8	16	COPI-coated vesicle [GO:0030137]; Golgi apparatus [GO:0005794]; perinuclear region of cytoplasm [GO:0048471]
Q8K212	Q8K212	reviewed	PACS1_MOUSE	Phosphofurin acidic cluster sorting protein 1 (PACS-1)	Pacs1	961	0.13925	0.31825	0.165	0.325	16.0234	14.3842	17.6626	15.2122	11.4449	18.9794	23.1169	20.7521	25.4817	21.9465	16.5116	27.3815	-0.0749534	0.147571	0.711917	8	8	16	acetyltransferase complex [GO:1902493]; dihydrolipoyl dehydrogenase complex [GO:0045240]; intracellular membrane-bounded organelle [GO:0043231]; mitochondrial matrix [GO:0005759]; mitochondrial pyruvate dehydrogenase complex [GO:0005967]; mitochondrion [GO:0005739]; myelin sheath [GO:0043209]; pyruvate dehydrogenase complex [GO:0045254]
Q8BMF4	Q8BMF4	reviewed	ODP2_MOUSE	Dihydrolipoyllysine-residue acetyltransferase component of pyruvate dehydrogenase complex, mitochondrial (EC 2.3.1.12) (Dihydrolipoamide acetyltransferase component of pyruvate dehydrogenase complex) (Pyruvate dehydrogenase complex component E2) (PDC-E2) (PDCE2)	Dlat	642	0.0555	0.0965	0.05275	0.10575	49.6696	41.1561	58.183	46.8005	38.0912	55.5098	71.658	59.3758	83.9403	67.5188	54.954	80.0836	-0.0858387	0.182293	0.657214	8	8	16	mitochondrion [GO:0005739]; synapse [GO:0045202]
Q8BWF0	Q8BWF0	reviewed	SSDH_MOUSE	Succinate-semialdehyde dehydrogenase, mitochondrial (EC 1.2.1.24) (Aldehyde dehydrogenase family 5 member A1) (NAD(+)-dependent succinic semialdehyde dehydrogenase)	Aldh5a1	523	0.091	0.17525	0.10625	0.1855	27.9956	23.4102	32.5809	25.8096	20.9897	30.6294	40.3891	33.7738	47.0044	37.2353	30.2818	44.1889	-0.117294	0.275496	0.530278	8	8	16	mitochondrion [GO:0005739]
B2RS41	B2RS41	unreviewed	B2RS41_MOUSE	Succinate-semialdehyde dehydrogenase (EC 1.2.1.24)	Aldh5a1	523	0.091	0.17525	0.10625	0.1855	27.9956	23.4102	32.5809	25.8096	20.9897	30.6294	40.3891	33.7738	47.0044	37.2353	30.2818	44.1889	-0.117294	0.275496	0.530278	8	8	16	cytoskeleton [GO:0005856]; cytosol [GO:0005829]; Golgi apparatus [GO:0005794]; nucleus [GO:0005634]
[truncated: 6,518 more rows]
