# Supplementary material for: DELTA: a method for brain-wide measurement of synaptic protein turnover reveals localized plasticity during learning
Source: Nat Neurosci. 2025 Mar 31;28(5):1089–98. doi: 10.1038/s41593-025-01923-4 (PMC12081306; doi:10.1038/s41593-025-01923-4)
Supplement: Supplementary file 7 — Mice used in the study. [file 41593_2025_1923_MOESM7_ESM.xlsx]

## Sheet: Mice
Animal ID	Genotype	Zygosity	Age (m)	Sex	Group	Figures
539607	PSD-HT	homozygous	4	M	Antibody control	ED9c-d
513832	GluA2-HT line 1	homozygous	9	M	Baseline	M3a-g ED10i-k
518798	GluA2-HT line 1	homozygous	6	M	Baseline	M3a-g ED10i-k
520380	GluA2-HT line 4	homozygous	6	M	Baseline	M3a-g ED10i-k
524914	GluA2-HT line 4	homozygous	3	F	Baseline	M3a-g ED10i-k
464767	C57Bl/6J	wild-type	3	M	Carotid dye delivery	ED5
464768	C57Bl/6J	wild-type	3	M	Carotid dye delivery	ED5
492778	PSD-HT	homozygous	6	M	Control	M2a-l
492780	PSD-HT	homozygous	6	F	Control	M2a-l
517803	GluA2-HT line 1	homozygous	7	F	Control	M3a-g ED10i-k
521815	GluA2-HT line 4	homozygous	5	M	Control	M3a-g ED10i-k
521817	GluA2-HT line 4	homozygous	5	F	Control	M3a-g ED10i-k
525210	GluA2-HT line 1	homozygous	2	M	Control	M3a-g ED10i-k
544572	PSD-HT	homozygous	3	M	Control	M2a-l
544573	PSD-HT	homozygous	3	M	Control	M2a-l
439359	C57Bl/6J	wild-type	4	M	Dye bioavilability	ED3-4
439360	C57Bl/6J	wild-type	4	M	Dye bioavilability	ED3-4
444182	C57Bl/6J	wild-type	4	M	Dye bioavilability	ED3-4
444185	C57Bl/6J	wild-type	4	M	Dye bioavilability	ED3-4
444186	C57Bl/6J	wild-type	4	M	Dye bioavilability	ED3-4
445766	C57Bl/6J	wild-type	4	M	Dye bioavilability	ED3-4
445767	C57Bl/6J	wild-type	4	M	Dye bioavilability	ED3-4
445768	C57Bl/6J	wild-type	4	M	Dye bioavilability	ED3-4
447231	C57Bl/6J	wild-type	4	M	Dye bioavilability	ED3-4
447232	C57Bl/6J	wild-type	4	M	Dye bioavilability	ED3-4
447233	C57Bl/6J	wild-type	4	M	Dye bioavilability	ED3-4
447234	C57Bl/6J	wild-type	4	M	Dye bioavilability	ED3-4
447235	C57Bl/6J	wild-type	4	M	Dye bioavilability	ED3-4
447239	C57Bl/6J	wild-type	4	M	Dye bioavilability	ED3-4
447240	C57Bl/6J	wild-type	4	M	Dye bioavilability	ED3-4
451116	C57Bl/6J	wild-type	4	M	Dye bioavilability	ED3-4
451119	C57Bl/6J	wild-type	4	M	Dye bioavilability	ED3-4
452031	C57Bl/6J	wild-type	4	M	Dye bioavilability	ED3-4
452032	C57Bl/6J	wild-type	4	M	Dye bioavilability	ED3-4
452033	C57Bl/6J	wild-type	4	M	Dye bioavilability	ED3-4
452034	C57Bl/6J	wild-type	4	M	Dye bioavilability	ED3-4
452035	C57Bl/6J	wild-type	4	M	Dye bioavilability	ED3-4
452036	C57Bl/6J	wild-type	4	M	Dye bioavilability	ED3-4
452037	C57Bl/6J	wild-type	4	M	Dye bioavilability	ED3-4
452038	C57Bl/6J	wild-type	4	M	Dye bioavilability	ED3-4
452039	C57Bl/6J	wild-type	4	M	Dye bioavilability	ED3-4
458564	C57Bl/6J	wild-type	4	M	Dye bioavilability	ED3-4
458565	C57Bl/6J	wild-type	4	M	Dye bioavilability	ED3-4
458566	C57Bl/6J	wild-type	4	M	Dye bioavilability	ED3-4
458567	C57Bl/6J	wild-type	4	M	Dye bioavilability	ED3-4
458568	C57Bl/6J	wild-type	4	M	Dye bioavilability	ED3-4
434848	C57Bl/6J	wild-type	5	M	Dye clearance	ED1a-d
439476	C57Bl/6J	wild-type	4	M	Dye clearance	ED1a-d
444570	C57Bl/6J	wild-type	3	F	Dye clearance	ED1a-d
452088	C57Bl/6J	wild-type	4	F	Dye clearance	ED1a-d
452932	C57Bl/6J	wild-type	3	F	Dye clearance	ED1a-d
454527	C57Bl/6J	wild-type	3	M	Dye clearance	ED1a-d
454814	C57Bl/6J	wild-type	4	M	Dye clearance	ED1a-d
456996	MECP2-HT	homozygous	8	F	Dye formulation	ED6d-i
456997	MECP2-HT	homozygous	8	F	Dye formulation	ED6d-i
456998	MECP2-HT	homozygous	8	F	Dye formulation	ED6d-i
456999	MECP2-HT	homozygous	8	F	Dye formulation	ED6d-i
457000	MECP2-HT	homozygous	8	F	Dye formulation	ED6d-i
460147	MECP2-HT	homozygous	8	F	Dye formulation	ED6d-i
460149	MECP2-HT	homozygous	8	F	Dye formulation	ED6d-i
467293	MECP2-HT	mut/0	5	M	Dye formulation	ED6d-i
467294	MECP2-HT	mut/0	5	M	Dye formulation	ED6d-i
467295	MECP2-HT	mut/0	5	M	Dye formulation	ED6d-i
467296	MECP2-HT	mut/0	5	M	Dye formulation	ED6d-i
487229	PSD-HT	homozygous	10	M	EE	M2a-l
490281	PSD-HT	homozygous	8	F	EE	M2a-l
494980	PSD-HT	homozygous	5	M	EE	M2a-l
494987	PSD-HT	homozygous	5	F	EE	M2a-l
515375	GluA2-HT line 4	homozygous	10	F	EE	M3a-g ED10i-k
516465	GluA2-HT line 4	homozygous	9	M	EE	M3a-g ED10i-k
524136	GluA2-HT line 1	homozygous	5	M	EE	M3a-g ED10i-k
524630	GluA2-HT line 1	homozygous	4	F	EE	M3a-g ED10i-k
524633	GluA2-HT line 1	homozygous	4	F	EE	M3a-g ED10i-k
510412	GluA2-HT line 4	homozygous	5	M	Ephys	ED10e-h
510413	GluA2-HT line 4	wild-type	6	M	Ephys	ED10e-h
511021	C57Bl/6J	wild-type	4	M	Ephys	ED10e-h
511023	C57Bl/6J	wild-type	4	F	Ephys	ED10e-h
511024	C57Bl/6J	wild-type	4	F	Ephys	ED10e-h
512446	GluA2-HT line 4	homozygous	6	M	Ephys	ED10e-h
512448	GluA2-HT line 4	wild-type	5	M	Ephys	ED10e-h
514907	GluA2-HT line 1	homozygous	3	F	Ephys	ED10e-h
514908	GluA2-HT line 1	homozygous	3	F	Ephys	ED10e-h
515376	GluA2-HT line 4	homozygous	10	F	Ephys	ED10e-h
451125	C57Bl/6J	wild-type	4	F	Inflammation	ED6i
451126	C57Bl/6J	wild-type	4	F	Inflammation	ED6i
510508	PSD-HT	homozygous	11	M	Mass Spectroscopy	ED9h-j
510509	PSD-HT	homozygous	11	M	Mass Spectroscopy	ED9h-j
510510	PSD-HT	wild-type	11	M	Mass Spectroscopy	ED9h-j
510511	PSD-HT	wild-type	11	M	Mass Spectroscopy	ED9h-j
510513	PSD-HT	homozygous	9	F	Mass Spectroscopy	ED9h-j
510515	PSD-HT	homozygous	9	F	Mass Spectroscopy	ED9h-j
510516	PSD-HT	wild-type	9	F	Mass Spectroscopy	ED9h-j
510517	PSD-HT	wild-type	9	F	Mass Spectroscopy	ED9h-j
514408	PSD-HT	homozygous	9	F	Mass Spectroscopy	ED9h-j
514409	PSD-HT	wild-type	9	F	Mass Spectroscopy	ED9h-j
516627	PSD-HT	homozygous	8	F	Mass Spectroscopy	ED9h-j
516628	PSD-HT	wild-type	8	F	Mass Spectroscopy	ED9h-j
533168	PSD-HT	wild-type	4	M	Mass Spectroscopy	ED9h-j
533169	PSD-HT	homozygous	4	M	Mass Spectroscopy	ED9h-j
533171	PSD-HT	homozygous	4	F	Mass Spectroscopy	ED9h-j
533172	PSD-HT	wild-type	4	F	Mass Spectroscopy	ED9h-j
460140	MECP2-HT	mut/0	8	M	MECP2 turnover	M1c-f ED8a-f
460141	MECP2-HT	mut/0	8	M	MECP2 turnover	M1c-f ED8a-f
473364	MECP2-HT	mut/0	9	M	MECP2 turnover	M1c-f ED8a-f
473365	MECP2-HT	mut/0	9	M	MECP2 turnover	M1c-f ED8a-f
473366	MECP2-HT	mut/0	9	M	MECP2 turnover	M1c-f ED8a-f
517806	GluA2-HT line 1	wild-type	7	F	Negative	Analysis only
521816	GluA2-HT line 4	wild-type	5	M	Negative	Analysis only
521819	GluA2-HT line 4	wild-type	5	F	Negative	Analysis only
525211	GluA2-HT line 1	wild-type	2	M	Negative	Analysis only
510158	GluA2-HT line 1	homozygous	12	M	New Rule	M3a-g ED10i-k
513568	GluA2-HT line 1	homozygous	9	M	New Rule	M3a-g ED10i-k
524913	GluA2-HT line 4	homozygous	3	F	New Rule	M3a-g ED10i-k
470574	MECP2-HT	homozygous	3	F	Other organs	ED7
516626	PSD-HT	homozygous	4	F	Saturation control	ED9a-b
512744	PSD-HT	homozygous	3	F	Subcellular	M4e
525217	GluA2-HT line 1	homozygous	3	F	Subcellular	M4f
507056	GluA2-HT line 1	homozygous	7	M	WB	ED10a-b
507059	GluA2-HT line 1	wild-type	7	F	WB	ED10a-b
507061	GluA2-HT line 1	wild-type	7	F	WB	ED10a-b
507290	GluA2-HT line 4	wild-type	7	M	WB	ED10a-b
507292	GluA2-HT line 4	homozygous	7	F	WB	ED10a-b
513438	GluA2-HT line 4	homozygous	4	F	WB	ED10a-b
